# Supplementary material for: Construction of a mariner-based transposon vector for use in insertion sequence mutagenesis in selected members of the Rhizobiaceae
Source: BMC Microbiol. 2014 Nov 30;14:298. doi: 10.1186/s12866-014-0298-z (PMC4255674; doi:10.1186/s12866-014-0298-z)
Supplement: Additional file 2: — Phenotypic classes (ES, GD, NE, GD) of RLV3841 chromosomal genes assessed during growth on TY medium, predicted using the Tn-HMM python module (Additional file 2.csv). The output of the Tn-HMM python module which provides the INSeq data using pSAM_Rl to screen RLV3841 for growth on tryptone-yeast extract media. [file 12866_2014_298_MOESM2_ESM.zip]

Archive with 1 entries (1 files):
- 12866_2014_298_add2.csv
