# Supplementary material for: Construction of a mariner-based transposon vector for use in insertion sequence mutagenesis in selected members of the Rhizobiaceae
Source: BMC Microbiol. 2014 Nov 30;14:298. doi: 10.1186/s12866-014-0298-z (PMC4255674; doi:10.1186/s12866-014-0298-z)
Supplement: Additional file 2: — Phenotypic classes (ES, GD, NE, GD) of RLV3841 chromosomal genes assessed during growth on TY medium, predicted using the Tn-HMM python module (Additional file 2.csv). The output of the Tn-HMM python module which provides the INSeq data using pSAM_Rl to screen RLV3841 for growth on tryptone-yeast extract media. [file 12866_2014_298_MOESM2_ESM.zip › 12866_2014_298_add2.csv]

#Orf	Name	N	n0	n1	n2	n3	Avg. Insertions	Avg. Reads	State Call
pRL0241A	-	27	0	0	17	10	1.000	34.185	NE
RL_RF0062	-	1	1	0	0	0	0.000	0.000	ES
RL_RF0063	-	3	0	0	3	0	0.667	12.000	NE
RL_RF0064	-	2	0	0	2	0	0.500	1.000	NE
RL_RF0066	-	1	0	0	1	0	1.000	10.000	NE
RL_RF0067	-	4	0	0	4	0	1.000	23.250	NE
RL_RF0068	-	4	0	0	4	0	1.000	24.500	NE
RL_RF0069	-	9	0	0	9	0	0.889	13.250	NE
RL_RF0070	-	3	0	0	3	0	0.667	15.000	NE
RL_RF0071	-	10	10	0	0	0	0.100	1.000	ES
RL_RF0072	-	2	0	0	2	0	1.000	17.000	NE
RL_RF0073	-	2	0	0	2	0	1.000	15.500	NE
RL_RF0074	-	2	0	2	0	0	0.500	2.000	GD
RL_RF0075	-	4	0	0	4	0	1.000	6.250	NE
RL_RF0076	-	4	0	0	4	0	1.000	33.750	NE
RL_RF0077	-	8	0	8	0	0	0.125	1.000	GD
RL_RF0078	-	4	0	0	4	0	1.000	3.750	NE
RL_RF0079	-	3	0	0	3	0	1.000	9.333	NE
RL_RF0080	-	2	0	0	2	0	1.000	23.500	NE
RL_RF0081	-	3	0	0	3	0	0.333	24.000	NE
RL0001	-	13	0	0	13	0	1.000	18.154	NE
RL0002	-	8	0	0	8	0	0.750	4.500	NE
RL0003	-	12	0	0	12	0	0.917	12.909	NE
RL0004	-	7	2	0	5	0	0.714	3.200	NE
RL0005	-	14	12	0	2	0	0.214	12.000	ES
RL0006	-	5	0	0	5	0	0.800	21.250	NE
RL0007	-	5	0	0	5	0	0.800	47.500	NE
RL0008	-	11	0	0	11	0	1.000	14.273	NE
RL0009	-	18	0	0	18	0	0.889	12.500	NE
RL0010	-	6	0	0	6	0	0.667	22.750	NE
RL0011	-	7	0	0	7	0	0.857	12.000	NE
RL0012	-	39	38	0	1	0	0.103	2.000	ES
RL0013	-	8	0	0	8	0	0.875	41.571	NE
RL0014	-	3	0	0	3	0	1.000	21.333	NE
RL0015	-	25	0	0	25	0	0.960	24.125	NE
RL0016	-	14	0	0	14	0	0.857	20.083	NE
RL0017	-	22	0	0	22	0	0.955	26.905	NE
RL0018	-	6	0	0	6	0	1.000	31.833	NE
RL0019	-	10	0	0	10	0	0.900	1.778	NE
RL0020	-	15	0	0	15	0	0.933	24.857	NE
RL0021	-	21	0	0	21	0	0.857	19.500	NE
RL0022	-	11	0	1	10	0	0.909	20.200	NE
RL0023	-	16	0	16	0	0	0.188	1.000	GD
RL0024	-	17	0	17	0	0	0.353	1.000	GD
RL0025	-	5	0	5	0	0	0.400	1.000	GD
RL0026	-	43	0	29	14	0	0.814	4.829	GD
RL0027	-	32	0	0	32	0	0.781	3.800	NE
RL0028	-	15	0	0	15	0	0.800	8.750	NE
RL0029	-	31	0	7	24	0	0.806	23.600	NE
RL0030	-	27	20	7	0	0	0.185	3.400	ES
RL0031	-	23	0	0	23	0	0.913	10.143	NE
RL0032	-	2	0	0	2	0	1.000	22.000	NE
RL0033	-	7	0	0	7	0	0.857	10.500	NE
RL0034	-	5	0	0	5	0	0.400	10.500	NE
RL0035	-	22	22	0	0	0	0.091	1.000	ES
RL0036	-	12	0	12	0	0	0.167	1.000	GD
RL0037	-	22	0	0	22	0	0.909	21.550	NE
RL0038	-	4	0	0	4	0	0.750	21.667	NE
RL0039	-	12	0	0	12	0	1.000	12.167	NE
RL0040	-	17	0	16	1	0	0.529	4.889	GD
RL0041	-	6	0	6	0	0	0.500	2.000	GD
RL0042	-	8	0	8	0	0	0.750	1.833	GD
RL0043	-	10	0	10	0	0	0.200	1.500	GD
RL0044	-	13	0	5	8	0	0.692	32.333	NE
RL0045	-	2	0	0	2	0	1.000	17.500	NE
RL0046	-	13	0	13	0	0	0.385	2.000	GD
RL0047	-	6	0	6	0	0	0.167	1.000	GD
RL0048	-	8	0	8	0	0	0.125	1.000	GD
RL0049	-	9	0	0	9	0	1.000	15.000	NE
RL0050	-	11	0	0	11	0	1.000	22.636	NE
RL0051	-	15	0	0	15	0	1.000	33.400	NE
RL0052	-	26	0	0	26	0	0.808	4.619	NE
RL0053	-	24	0	0	24	0	1.000	21.250	NE
RL0054	-	32	0	0	32	0	1.000	24.063	NE
RL0055	-	13	0	0	13	0	0.769	3.700	NE
RL0056	-	8	0	0	8	0	0.875	29.286	NE
RL0057	-	8	0	0	8	0	1.000	19.625	NE
RL0058	-	19	0	0	19	0	0.947	29.500	NE
RL0059	-	18	0	0	18	0	0.778	21.714	NE
RL0060	-	11	0	0	11	0	0.818	39.444	NE
RL0061	-	32	0	0	32	0	0.969	24.065	NE
RL0062	-	69	0	0	69	0	0.942	18.108	NE
RL0063	-	35	0	0	35	0	0.943	16.909	NE
RL0064	-	37	0	0	37	0	0.919	23.853	NE
RL0065	-	77	0	0	77	0	0.909	21.414	NE
RL0066	-	52	0	0	52	0	0.942	28.061	NE
RL0067	-	11	0	0	11	0	1.000	31.455	NE
RL0068	-	48	0	0	48	0	0.958	24.804	NE
RL0069	-	39	0	0	39	0	0.897	29.886	NE
RL0070	-	6	0	0	6	0	0.833	30.200	NE
RL0071	-	17	0	0	17	0	0.882	18.267	NE
RL0072	-	33	0	0	33	0	0.909	18.100	NE
RL0073	-	42	0	0	42	0	0.976	29.073	NE
RL0074	-	18	0	0	18	0	0.889	14.875	NE
RL0075	-	22	0	0	22	0	0.818	17.611	NE
RL0076	-	9	0	0	9	0	1.000	23.444	NE
RL0077	-	17	0	5	12	0	0.882	16.467	NE
RL0078	-	23	0	0	23	0	0.826	19.947	NE
RL0079	-	25	0	0	25	0	0.960	13.292	NE
RL0080	-	12	0	0	12	0	1.000	18.917	NE
RL0081	-	23	0	0	23	0	0.870	26.750	NE
RL0082	-	20	0	0	20	0	1.000	22.250	NE
RL0083	-	17	0	0	17	0	0.882	20.533	NE
RL0084	-	29	0	0	29	0	0.931	18.630	NE
RL0085	-	16	0	0	16	0	0.875	20.786	NE
RL0086	-	28	0	0	28	0	0.964	21.148	NE
RL0087	-	7	0	0	7	0	0.857	34.500	NE
RL0088	-	15	0	0	15	0	1.000	26.600	NE
RL0089	-	15	0	0	15	0	1.000	21.133	NE
RL0090	-	12	0	0	12	0	1.000	19.083	NE
RL0091	-	24	0	0	19	5	0.875	32.429	NE
RL0092	-	24	0	0	0	24	0.958	42.565	GA
RL0093	-	8	0	0	3	5	1.000	44.500	GA
RL0094	-	22	0	0	22	0	0.818	13.944	NE
RL0095	-	15	0	0	15	0	0.733	21.091	NE
RL0096	-	19	0	0	19	0	1.000	22.053	NE
RL0097	-	49	0	0	49	0	0.918	31.111	NE
RL0098	-	28	0	0	28	0	0.929	17.615	NE
RL0099	-	24	0	0	24	0	0.958	31.391	NE
RL0100	-	1	0	0	1	0	1.000	11.000	NE
RL0101	-	23	0	0	23	0	0.957	17.500	NE
RL0102	-	16	0	0	16	0	0.938	30.200	NE
RL0103	-	14	0	0	14	0	0.857	17.750	NE
RL0104	-	16	0	0	16	0	1.000	28.313	NE
RL0105	-	23	0	0	23	0	1.000	32.000	NE
RL0106	-	15	0	14	1	0	0.400	2.833	GD
RL0107	-	14	0	5	9	0	0.571	8.875	NE
RL0108	-	15	0	12	3	0	0.733	4.273	GD
RL0109	-	8	0	8	0	0	0.250	2.500	GD
RL0110	-	15	0	0	15	0	1.000	27.000	NE
RL0111	-	8	0	0	8	0	1.000	29.625	NE
RL0112	-	13	0	0	13	0	0.769	34.100	NE
RL0113	-	10	0	0	10	0	1.000	25.100	NE
RL0114	-	12	0	0	12	0	0.833	27.900	NE
RL0115	-	5	0	0	5	0	0.800	33.750	NE
RL0116	-	10	10	0	0	0	0.000	0.000	ES
RL0117	-	20	20	0	0	0	0.150	2.000	ES
RL0118	-	12	11	0	1	0	0.083	12.000	ES
RL0119	-	15	0	0	15	0	1.000	19.333	NE
RL0120	-	28	27	0	1	0	0.107	1.667	ES
RL0121	-	7	7	0	0	0	0.000	0.000	ES
RL0122	-	17	0	0	17	0	0.941	23.313	NE
RL0123	-	19	0	0	19	0	0.947	24.778	NE
RL0124	-	9	0	0	9	0	1.000	8.667	NE
RL0125	-	29	28	0	1	0	0.034	21.000	ES
RL0126	-	8	8	0	0	0	0.125	3.000	ES
RL0127	-	12	12	0	0	0	0.000	0.000	ES
RL0128	-	8	8	0	0	0	0.000	0.000	ES
RL0129	-	24	0	0	0	24	1.000	33.625	GA
RL0130	-	6	0	0	2	4	1.000	68.167	GA
RL0131	-	27	0	0	27	0	0.963	30.346	NE
RL0131A	-	8	0	0	8	0	1.000	22.500	NE
RL0132	-	12	0	0	12	0	1.000	27.667	NE
RL0133	-	1	0	0	1	0	1.000	9.000	NE
RL0134	-	22	21	0	1	0	0.045	12.000	ES
RL0135	-	11	2	0	9	0	0.727	11.250	NE
RL0136	-	10	0	0	10	0	0.900	31.889	NE
RL0137	-	16	0	0	16	0	0.938	19.333	NE
RL0138	-	6	0	0	6	0	1.000	10.500	NE
RL0139	-	14	0	0	14	0	0.714	12.800	NE
RL0140	-	11	11	0	0	0	0.091	1.000	ES
RL0141	-	7	0	0	7	0	1.000	21.000	NE
RL0142	-	7	0	0	7	0	1.000	20.143	NE
RL0143	-	17	0	0	17	0	0.941	24.500	NE
RL0144	-	5	5	0	0	0	0.000	0.000	ES
RL0145	-	9	0	0	9	0	1.000	27.556	NE
RL0146	-	1	0	0	1	0	1.000	27.000	NE
RL0147	-	12	0	0	12	0	0.917	37.545	NE
RL0148	-	8	0	0	8	0	0.750	12.167	NE
RL0149	-	5	0	0	5	0	1.000	12.000	NE
RL0150	-	2	0	0	2	0	1.000	67.000	NE
RL0151	-	17	7	0	10	0	0.588	9.000	ES
RL0152	-	21	21	0	0	0	0.095	1.000	ES
RL0153	-	32	0	0	32	0	0.969	25.516	NE
RL0154	-	9	0	0	9	0	1.000	32.111	NE
RL0155	-	21	0	0	21	0	0.857	22.389	NE
RL0156	-	9	0	0	9	0	0.667	27.167	NE
RL0157	-	23	0	0	23	0	0.913	32.048	NE
RL0158	-	29	0	0	29	0	0.897	18.269	NE
RL0159	-	6	0	0	6	0	0.833	37.800	NE
RL0160	-	51	0	0	51	0	0.804	12.610	NE
RL0161	-	29	0	0	29	0	0.828	15.583	NE
RL0162	-	12	0	0	12	0	0.750	15.222	NE
RL0163	-	6	0	0	6	0	1.000	19.667	NE
RL0164	-	11	0	0	11	0	0.909	27.900	NE
RL0165	-	8	0	0	8	0	1.000	17.875	NE
RL0166	-	24	0	0	24	0	0.958	20.304	NE
RL0167	-	19	0	0	19	0	0.895	26.941	NE
RL0168	-	19	0	0	19	0	0.947	20.778	NE
RL0169	-	17	17	0	0	0	0.000	0.000	ES
RL0170	-	6	0	0	6	0	0.833	29.800	NE
RL0171	-	14	0	0	14	0	0.929	24.308	NE
RL0172	-	4	0	0	4	0	1.000	32.000	NE
RL0173	-	9	0	0	9	0	1.000	17.667	NE
RL0174	-	25	0	0	25	0	0.920	30.217	NE
RL0175	-	14	0	0	14	0	0.786	56.273	NE
RL0176	-	4	0	0	4	0	0.750	18.667	NE
RL0177	-	3	0	0	3	0	1.000	32.333	NE
RL0178	-	10	0	0	10	0	0.900	14.889	NE
RL0179	-	11	0	0	11	0	0.727	9.875	NE
RL0180	-	9	0	0	9	0	0.667	5.833	NE
RL0181	-	29	29	0	0	0	0.000	0.000	ES
RL0182	-	14	0	0	14	0	0.714	8.500	NE
RL0183	-	4	0	0	4	0	1.000	2.750	NE
RL0184	-	16	0	0	16	0	0.813	23.385	NE
RL0185	-	45	0	0	45	0	0.978	27.386	NE
RL0186	-	19	0	0	19	0	0.789	9.133	NE
RL0187	-	16	0	0	16	0	0.688	6.364	NE
RL0188	-	20	0	0	20	0	0.650	12.000	NE
RL0189	-	8	0	0	8	0	1.000	23.750	NE
RL0190	-	5	0	0	5	0	1.000	5.200	NE
RL0191	-	21	0	0	21	0	0.857	23.944	NE
RL0192	-	10	0	0	10	0	1.000	13.400	NE
RL0193	-	5	0	0	5	0	1.000	47.400	NE
RL0194	-	7	0	0	7	0	0.714	16.400	NE
RL0195	-	6	0	0	6	0	1.000	34.167	NE
RL0196	-	18	0	0	18	0	0.944	20.118	NE
RL0197	-	19	0	0	19	0	0.789	25.000	NE
RL0198	-	29	0	0	29	0	1.000	23.345	NE
RL0199	-	21	0	0	21	0	0.857	35.222	NE
RL0200	-	4	0	0	4	0	1.000	23.250	NE
RL0201	-	11	0	0	11	0	1.000	56.273	NE
RL0202	-	11	0	0	11	0	0.818	15.667	NE
RL0203	-	11	0	0	11	0	0.909	14.800	NE
RL0204	-	13	0	0	13	0	0.923	28.583	NE
RL0205	-	9	0	0	9	0	0.889	10.125	NE
RL0206	-	21	0	0	21	0	0.952	23.850	NE
RL0207	-	23	0	0	23	0	0.957	19.818	NE
RL0208	-	12	0	0	12	0	0.833	35.100	NE
RL0209	-	19	0	0	19	0	1.000	24.316	NE
RL0210	-	4	0	0	4	0	1.000	20.250	NE
RL0211	-	6	0	0	6	0	0.833	5.800	NE
RL0212	-	7	0	0	7	0	0.857	17.167	NE
RL0213	-	10	0	0	10	0	0.900	21.111	NE
RL0214	-	21	0	0	21	0	0.905	34.316	NE
RL0215	-	16	0	0	16	0	0.938	28.533	NE
RL0216	-	16	0	0	16	0	1.000	30.125	NE
RL0217	-	16	0	0	16	0	0.938	21.333	NE
RL0218	-	13	0	0	13	0	0.846	13.545	NE
RL0219	-	14	0	0	14	0	1.000	37.429	NE
RL0220	-	14	0	0	14	0	1.000	25.571	NE
RL0221	-	8	0	0	8	0	0.875	17.286	NE
RL0222	-	22	0	0	22	0	0.864	30.737	NE
RL0223	-	6	0	0	6	0	0.833	34.800	NE
RL0224	-	15	0	0	15	0	0.800	18.000	NE
RL0225	-	19	0	0	19	0	0.895	26.235	NE
RL0226	-	10	0	0	10	0	0.700	13.429	NE
RL0227	-	11	0	0	11	0	0.727	14.125	NE
RL0228	-	22	0	0	22	0	0.818	9.056	NE
RL0229	-	9	0	0	9	0	1.000	23.222	NE
RL0230	-	8	0	0	8	0	0.750	13.167	NE
RL0231	-	6	0	0	6	0	1.000	32.667	NE
RL0232	-	41	0	0	41	0	0.902	23.865	NE
RL0233	-	17	0	0	17	0	0.765	15.231	NE
RL0234	-	21	0	0	21	0	1.000	26.238	NE
RL0235	-	24	0	0	24	0	1.000	39.333	NE
RL0236	-	19	0	0	19	0	0.947	26.944	NE
RL0237	-	17	0	0	17	0	1.000	34.118	NE
RL0238	-	8	0	0	8	0	0.875	35.000	NE
RL0239	-	9	0	0	9	0	1.000	28.333	NE
RL0240	-	23	0	0	23	0	0.957	25.591	NE
RL0241	-	23	0	0	0	23	1.000	39.652	GA
RL0242	-	33	0	0	33	0	0.970	23.625	NE
RL0243	-	10	0	0	10	0	1.000	33.900	NE
RL0244	-	18	0	0	18	0	1.000	23.500	NE
RL0245	-	14	0	0	14	0	1.000	16.500	NE
RL0246	-	19	0	0	19	0	0.947	29.222	NE
RL0247	-	4	0	0	4	0	0.750	10.000	NE
RL0248	-	6	0	0	6	0	0.667	21.750	NE
RL0249	-	10	0	0	10	0	0.900	37.333	NE
RL0250	-	3	0	0	3	0	1.000	25.333	NE
RL0251	-	11	0	0	11	0	1.000	16.727	NE
RL0252	-	10	0	0	10	0	1.000	33.400	NE
RL0253	-	10	0	0	10	0	1.000	31.800	NE
RL0254	-	24	0	0	24	0	0.833	7.600	NE
RL0255	-	13	0	0	13	0	1.000	29.692	NE
RL0256	-	7	0	0	7	0	0.857	26.333	NE
RL0257	-	7	0	0	7	0	1.000	14.714	NE
RL0258	-	10	0	0	10	0	1.000	18.500	NE
RL0259	-	14	0	0	14	0	1.000	22.857	NE
RL0260	-	6	0	0	6	0	0.833	25.400	NE
RL0261	-	12	0	0	12	0	0.917	22.091	NE
RL0262	-	8	0	0	8	0	1.000	18.250	NE
RL0263	-	15	0	0	15	0	1.000	30.533	NE
RL0264	-	8	0	0	8	0	1.000	13.375	NE
RL0265	-	8	0	0	8	0	0.750	26.833	NE
RL0266	-	8	7	0	1	0	0.250	14.000	ES
RL0267	-	2	2	0	0	0	0.000	0.000	ES
RL0268	-	9	6	0	3	0	0.222	17.000	ES
RL0269	-	12	12	0	0	0	0.083	1.000	ES
RL0270	-	25	25	0	0	0	0.080	1.000	ES
RL0271	-	6	0	0	6	0	1.000	17.167	NE
RL0272	-	10	0	0	10	0	0.900	17.000	NE
RL0273	-	19	0	0	19	0	0.842	12.750	NE
RL0274	-	7	0	0	7	0	1.000	20.571	NE
RL0275	-	10	0	0	10	0	0.900	21.111	NE
RL0276	-	13	0	0	13	0	1.000	27.077	NE
RL0277	-	22	0	0	22	0	1.000	24.318	NE
RL0278	-	19	0	0	19	0	0.947	29.889	NE
RL0279	-	4	0	0	4	0	0.750	6.000	NE
RL0280	-	19	0	0	19	0	0.842	36.000	NE
RL0281	-	23	0	0	23	0	0.957	23.682	NE
RL0282	-	14	0	0	14	0	0.929	15.154	NE
RL0283	-	15	0	0	15	0	1.000	40.533	NE
RL0284	-	5	0	0	5	0	1.000	27.600	NE
RL0285	-	12	0	0	12	0	0.917	20.909	NE
RL0286	-	16	0	0	16	0	0.875	30.571	NE
RL0287	-	13	0	0	13	0	0.846	11.273	NE
RL0288	-	6	0	0	6	0	1.000	23.667	NE
RL0289	-	6	0	0	6	0	1.000	46.667	NE
RL0290	-	7	0	0	7	0	0.857	34.500	NE
RL0291	-	14	0	0	14	0	0.857	31.000	NE
RL0292	-	7	0	0	7	0	1.000	25.714	NE
RL0293	-	6	0	0	6	0	1.000	29.333	NE
RL0294	-	8	0	0	8	0	0.875	11.429	NE
RL0295	-	8	0	0	8	0	0.625	26.000	NE
RL0296	-	18	0	0	18	0	0.889	20.125	NE
RL0297	-	3	0	0	3	0	1.000	27.667	NE
RL0298	-	11	0	0	11	0	1.000	17.727	NE
RL0299	-	8	0	0	8	0	0.875	18.429	NE
RL0300	-	11	0	0	11	0	0.909	17.100	NE
RL0301	-	19	0	0	19	0	1.000	24.263	NE
RL0302	-	18	0	0	18	0	1.000	18.111	NE
RL0303	-	21	0	0	21	0	0.857	13.833	NE
RL0304	-	12	0	0	12	0	0.917	18.364	NE
RL0305	-	9	0	0	9	0	0.889	31.125	NE
RL0306	-	10	0	0	10	0	0.900	15.222	NE
RL0307	-	20	0	0	20	0	0.950	20.474	NE
RL0308	-	59	0	0	59	0	0.949	21.482	NE
RL0309	-	7	0	0	7	0	1.000	16.571	NE
RL0310	-	28	0	0	28	0	0.929	22.154	NE
RL0311	-	15	0	0	15	0	1.000	14.800	NE
RL0312	-	8	0	0	8	0	0.875	17.286	NE
RL0313	-	17	0	0	17	0	0.941	26.938	NE
RL0314	-	27	0	0	27	0	0.926	36.480	NE
RL0315	-	20	0	20	0	0	0.750	2.600	GD
RL0316	-	11	0	0	11	0	1.000	24.182	NE
RL0317	-	5	0	0	5	0	1.000	10.800	NE
RL0318	-	13	0	0	13	0	0.846	19.091	NE
RL0319	-	14	0	0	14	0	1.000	32.286	NE
RL0320	-	15	0	0	15	0	0.933	20.571	NE
RL0321	-	16	0	0	16	0	1.000	28.125	NE
RL0322	-	23	0	0	23	0	0.957	27.000	NE
RL0323	-	11	0	0	11	0	0.818	24.000	NE
RL0324	-	10	0	0	10	0	0.900	19.222	NE
RL0325	-	12	0	0	12	0	1.000	36.833	NE
RL0326	-	11	0	0	11	0	0.909	22.300	NE
RL0327	-	14	0	0	14	0	0.857	8.333	NE
RL0328	-	18	0	18	0	0	0.222	1.250	GD
RL0329	-	15	0	0	15	0	1.000	24.800	NE
RL0330	-	8	0	0	8	0	1.000	14.875	NE
RL0331	-	8	0	0	8	0	0.875	7.714	NE
RL0332	-	4	0	0	4	0	1.000	52.500	NE
RL0333	-	11	0	0	11	0	0.909	18.600	NE
RL0334	-	14	14	0	0	0	0.071	1.000	ES
RL0335	-	14	0	0	14	0	0.857	19.083	NE
RL0336	-	6	0	0	6	0	1.000	21.167	NE
RL0337	-	6	0	0	6	0	1.000	25.167	NE
RL0338	-	13	0	0	13	0	0.923	5.417	NE
RL0339	-	12	0	0	12	0	0.917	22.909	NE
RL0340	-	10	0	0	10	0	0.800	28.750	NE
RL0341	-	17	0	0	17	0	0.941	34.250	NE
RL0342	-	8	0	0	8	0	1.000	36.625	NE
RL0343	-	12	0	0	12	0	0.917	37.091	NE
RL0344	-	4	0	0	4	0	0.750	4.667	NE
RL0345	-	14	0	0	14	0	0.929	19.846	NE
RL0346	-	7	0	0	7	0	0.857	10.167	NE
RL0347	-	25	0	0	25	0	0.880	21.273	NE
RL0348	-	8	0	0	8	0	0.875	32.143	NE
RL0349	-	13	0	0	13	0	1.000	29.385	NE
RL0350	-	6	0	0	6	0	1.000	26.833	NE
RL0350A	-	11	0	0	11	0	0.818	27.889	NE
RL0351	-	10	0	0	10	0	1.000	38.300	NE
RL0352	-	35	0	0	35	0	1.000	19.857	NE
RL0353	-	8	0	0	8	0	1.000	23.000	NE
RL0354	-	6	0	0	6	0	1.000	52.667	NE
RL0355	-	15	0	0	15	0	1.000	22.400	NE
RL0356	-	15	0	0	15	0	0.933	20.857	NE
RL0357	-	12	0	11	1	0	0.333	6.000	GD
RL0358	-	9	0	1	8	0	0.556	30.200	NE
RL0359	-	7	0	0	7	0	1.000	24.714	NE
RL0360	-	15	0	0	15	0	0.933	17.643	NE
RL0361	-	9	0	0	9	0	0.889	20.625	NE
RL0362	-	18	0	0	18	0	0.889	30.875	NE
RL0363	-	5	0	0	5	0	0.800	18.500	NE
RL0364	-	22	0	0	22	0	0.955	26.286	NE
RL0365	-	3	0	0	3	0	1.000	8.333	NE
RL0366	-	15	0	0	15	0	0.933	34.214	NE
RL0367	-	14	0	0	14	0	1.000	21.857	NE
RL0368	-	19	0	0	19	0	0.842	29.500	NE
RL0369	-	13	0	0	13	0	0.846	27.909	NE
RL0370	-	20	18	0	2	0	0.200	11.000	ES
RL0371	-	14	14	0	0	0	0.000	0.000	ES
RL0372	-	14	0	0	0	14	1.000	41.143	GA
RL0373	-	9	0	0	0	9	1.000	34.556	GA
RL0374	-	5	0	5	0	0	0.200	3.000	GD
RL0375	-	14	13	0	1	0	0.071	42.000	ES
RL0376	-	15	0	0	15	0	0.933	23.500	NE
RL0377	-	16	0	0	16	0	0.813	22.538	NE
RL0378	-	5	0	0	5	0	1.000	43.600	NE
RL0379	-	7	0	0	7	0	0.857	18.333	NE
RL0380	-	7	0	0	7	0	1.000	11.857	NE
RL0381	-	14	0	0	14	0	0.929	28.538	NE
RL0382	-	6	6	0	0	0	0.000	0.000	ES
RL0383	-	9	0	0	9	0	0.889	45.875	NE
RL0384	-	12	0	0	12	0	0.833	17.500	NE
RL0385	-	3	0	0	3	0	0.667	32.500	NE
RL0386	-	4	0	0	4	0	1.000	10.000	NE
RL0387	-	14	0	0	14	0	1.000	30.000	NE
RL0388	-	11	0	0	11	0	0.909	26.300	NE
RL0389	-	21	21	0	0	0	0.143	1.000	ES
RL0390	-	4	0	0	4	0	0.750	15.000	NE
RL0391	-	29	0	0	29	0	0.897	14.385	NE
RL0392	-	11	0	0	11	0	0.909	30.200	NE
RL0393	-	8	0	7	1	0	0.500	4.250	GD
RL0394	-	15	0	15	0	0	0.600	1.111	GD
RL0395	-	23	0	2	21	0	0.957	29.727	NE
RL0396	-	11	0	0	11	0	0.909	28.300	NE
RL0397	-	5	0	0	5	0	1.000	18.400	NE
RL0398	-	9	0	0	9	0	1.000	13.333	NE
RL0399	-	10	0	0	10	0	0.400	3.750	NE
RL0400	-	10	0	0	10	0	0.800	12.875	NE
RL0401	-	7	0	0	7	0	1.000	16.571	NE
RL0402	-	16	0	15	1	0	0.188	8.667	GD
RL0403	-	6	0	0	6	0	0.833	11.200	NE
RL0404	-	18	0	16	2	0	0.278	17.400	GD
RL0405	-	35	0	35	0	0	0.657	2.913	GD
RL0406	-	26	0	0	16	10	0.962	39.200	NE
RL0407	-	35	0	0	35	0	0.886	24.742	NE
RL0408	-	15	0	0	15	0	1.000	22.467	NE
RL0409	-	19	0	0	19	0	0.842	25.688	NE
RL0410	-	10	10	0	0	0	0.000	0.000	ES
RL0411	-	10	10	0	0	0	0.100	1.000	ES
RL0412	-	10	10	0	0	0	0.000	0.000	ES
RL0413	-	11	0	0	11	0	1.000	23.273	NE
RL0414	-	4	0	0	4	0	0.500	23.500	NE
RL0415	-	8	0	0	8	0	0.875	26.571	NE
RL0417	-	5	0	0	5	0	0.200	9.000	NE
RL0418	-	17	0	0	17	0	0.882	34.800	NE
RL0419	-	15	15	0	0	0	0.000	0.000	ES
RL0421	-	20	20	0	0	0	0.000	0.000	ES
RL0422	-	21	0	0	21	0	1.000	13.762	NE
RL0423	-	9	0	0	9	0	0.889	17.500	NE
RL0424	-	12	0	0	12	0	0.917	8.818	NE
RL0425	-	4	0	0	4	0	1.000	15.250	NE
RL0426	-	22	0	0	22	0	0.864	35.737	NE
RL0427	-	9	0	0	9	0	1.000	13.333	NE
RL0428	-	8	0	0	8	0	0.875	32.429	NE
RL0429	-	18	0	0	18	0	0.778	28.429	NE
RL0430	-	8	0	0	8	0	0.375	2.000	NE
RL0431	-	1	0	0	1	0	1.000	4.000	NE
RL0432	-	7	0	0	7	0	1.000	8.000	NE
RL0433	-	7	0	0	7	0	0.571	3.750	NE
RL0434	-	12	0	0	12	0	0.917	11.545	NE
RL0435	-	10	0	1	9	0	1.000	32.800	NE
RL0436	-	12	0	12	0	0	0.333	2.000	GD
RL0437	-	9	0	9	0	0	0.444	1.500	GD
RL0438	-	15	0	0	15	0	0.933	18.000	NE
RL0439	-	7	0	0	7	0	1.000	23.571	NE
RL0440	-	14	0	0	14	0	0.857	19.917	NE
RL0441	-	30	0	0	30	0	0.900	25.852	NE
RL0442	-	16	0	0	16	0	0.875	22.143	NE
RL0443	-	13	0	0	13	0	0.846	26.545	NE
RL0444	-	17	0	0	17	0	1.000	29.471	NE
RL0445	-	5	0	0	5	0	0.800	4.250	NE
RL0446	-	7	0	0	7	0	1.000	31.571	NE
RL0447	-	4	0	0	4	0	1.000	10.000	NE
RL0448	-	16	0	0	16	0	0.875	39.786	NE
RL0449	-	11	0	0	11	0	1.000	30.545	NE
RL0450	-	3	0	0	3	0	1.000	80.333	NE
RL0451	-	2	0	0	2	0	1.000	21.500	NE
RL0452	-	11	10	0	1	0	0.091	28.000	ES
RL0453	-	35	35	0	0	0	0.029	2.000	ES
RL0454	-	3	3	0	0	0	0.000	0.000	ES
RL0455	-	12	0	0	12	0	1.000	29.917	NE
RL0456	-	22	0	0	22	0	0.909	17.450	NE
RL0456A	-	4	0	0	4	0	0.000	0.000	NE
RL0456B	-	6	6	0	0	0	0.000	0.000	ES
RL0457	-	6	6	0	0	0	0.000	0.000	ES
RL0458	-	43	0	0	43	0	0.907	20.897	NE
RL0459	-	38	0	0	38	0	0.947	23.194	NE
RL0460	-	4	0	0	4	0	1.000	31.500	NE
RL0461	-	14	0	0	14	0	1.000	23.071	NE
RL0462	-	5	0	0	5	0	0.800	15.000	NE
RL0463	-	4	0	0	4	0	1.000	25.000	NE
RL0464	-	26	0	0	26	0	1.000	30.423	NE
RL0465	-	19	0	0	19	0	0.947	21.778	NE
RL0466	-	10	0	0	10	0	0.800	21.625	NE
RL0467	-	17	0	0	17	0	0.824	23.929	NE
RL0468	-	8	0	0	8	0	0.875	31.000	NE
RL0469	-	9	0	0	9	0	0.778	6.857	NE
RL0470	-	2	0	0	2	0	1.000	52.500	NE
RL0471	-	10	0	0	10	0	0.900	17.333	NE
RL0472	-	3	0	0	3	0	1.000	11.000	NE
RL0473	-	4	0	0	4	0	1.000	34.000	NE
RL0474	-	15	0	0	15	0	0.867	14.769	NE
RL0475	-	6	0	0	6	0	0.833	14.400	NE
RL0476	-	13	0	0	13	0	0.846	30.091	NE
RL0477	-	18	0	0	18	0	1.000	21.889	NE
RL0478	-	15	0	0	15	0	0.867	25.154	NE
RL0479	-	9	0	0	9	0	0.889	18.875	NE
RL0480	-	8	0	0	8	0	1.000	8.125	NE
RL0481	-	12	0	0	12	0	1.000	22.167	NE
RL0482	-	15	0	0	15	0	0.933	16.357	NE
RL0482A	-	9	0	0	9	0	0.889	25.750	NE
RL0484	-	11	0	0	11	0	0.909	22.200	NE
RL0485	-	19	0	0	19	0	1.000	34.421	NE
RL0486	-	10	0	0	10	0	0.900	20.889	NE
RL0487	-	8	0	0	8	0	1.000	16.000	NE
RL0488	-	18	0	0	18	0	1.000	24.167	NE
RL0489	-	7	0	0	7	0	1.000	18.000	NE
RL0490	-	16	0	0	16	0	0.813	29.692	NE
RL0491	-	10	0	0	10	0	0.900	22.778	NE
RL0492	-	7	0	0	7	0	1.000	26.143	NE
RL0493	-	17	0	0	17	0	0.941	24.188	NE
RL0494	-	19	0	0	19	0	0.895	26.529	NE
RL0495	-	8	0	0	8	0	1.000	20.625	NE
RL0496	-	3	0	0	3	0	0.667	5.500	NE
RL0497	-	13	0	0	13	0	1.000	20.462	NE
RL0498	-	3	0	0	3	0	1.000	53.667	NE
RL0499	-	7	0	0	7	0	1.000	33.857	NE
RL0500	-	12	0	0	12	0	1.000	14.750	NE
RL0501	-	11	0	0	11	0	0.909	31.400	NE
RL0502	-	14	0	0	14	0	1.000	15.714	NE
RL0503	-	28	0	0	28	0	1.000	21.107	NE
RL0504	-	17	0	0	17	0	0.765	10.692	NE
RL0505	-	24	0	0	24	0	0.792	13.000	NE
RL0506	-	14	0	0	14	0	1.000	16.286	NE
RL0507	-	48	0	0	48	0	0.958	16.043	NE
RL0508	-	6	0	0	6	0	1.000	41.500	NE
RL0509	-	9	0	0	9	0	0.889	14.000	NE
RL0510	-	7	0	0	7	0	1.000	16.429	NE
RL0511	-	9	0	0	9	0	1.000	14.111	NE
RL0512	-	10	0	0	10	0	1.000	25.500	NE
RL0513	-	11	0	0	11	0	0.909	16.900	NE
RL0514	-	3	0	0	3	0	1.000	4.333	NE
RL0515	-	14	0	0	14	0	1.000	12.143	NE
RL0516	-	7	0	0	7	0	1.000	39.286	NE
RL0517	-	13	0	0	13	0	1.000	24.077	NE
RL0518	-	12	0	0	12	0	0.833	27.900	NE
RL0519	-	7	0	0	7	0	1.000	26.429	NE
RL0520	-	23	0	0	23	0	1.000	24.696	NE
RL0521	-	19	0	0	19	0	0.895	26.412	NE
RL0522	-	13	0	0	13	0	1.000	26.615	NE
RL0523	-	7	0	0	7	0	1.000	12.714	NE
RL0524	-	32	0	0	32	0	0.906	18.517	NE
RL0525	-	3	0	0	3	0	1.000	14.667	NE
RL0526	-	5	0	0	5	0	1.000	30.600	NE
RL0527	-	7	0	0	7	0	0.857	29.500	NE
RL0528	-	7	0	0	7	0	1.000	29.286	NE
RL0529	-	12	0	0	12	0	1.000	23.250	NE
RL0530	-	4	0	0	4	0	1.000	10.500	NE
RL0531	-	9	0	0	9	0	0.889	18.000	NE
RL0532	-	36	0	0	36	0	0.889	17.156	NE
RL0533	-	17	0	0	17	0	0.941	29.000	NE
RL0533A	-	5	0	0	5	0	1.000	29.200	NE
RL0534	-	24	0	0	24	0	0.958	22.043	NE
RL0535	-	15	0	0	15	0	0.933	35.500	NE
RL0536	-	50	0	0	50	0	0.980	26.082	NE
RL0537	-	16	0	0	16	0	1.000	27.813	NE
RL0538	-	10	0	0	10	0	0.800	24.250	NE
RL0539	-	19	0	0	19	0	0.895	22.000	NE
RL0540	-	14	0	0	14	0	1.000	19.643	NE
RL0541	-	5	0	0	5	0	0.800	7.750	NE
RL0542	-	23	0	23	0	0	0.348	1.250	GD
RL0543	-	24	0	24	0	0	0.333	1.375	GD
RL0544	-	16	0	16	0	0	0.250	1.750	GD
RL0545	-	11	0	11	0	0	0.455	1.600	GD
RL0546	-	11	0	0	11	0	0.909	37.100	NE
RL0547	-	8	0	0	8	0	0.875	23.286	NE
RL0548	-	7	6	0	1	0	0.143	2.000	ES
RL0549	-	13	0	0	13	0	0.615	6.000	NE
RL0550	-	9	0	0	9	0	0.667	4.500	NE
RL0551	-	9	0	0	9	0	0.889	8.500	NE
RL0552	-	10	0	0	10	0	0.900	16.889	NE
RL0553	-	11	0	0	11	0	0.909	16.100	NE
RL0554	-	16	0	0	16	0	0.875	14.000	NE
RL0555	-	16	0	0	16	0	1.000	24.125	NE
RL0556	-	12	0	0	12	0	0.833	16.800	NE
RL0558	-	40	0	0	40	0	0.950	16.184	NE
RL0559	-	24	0	0	24	0	1.000	21.458	NE
RL0560	-	18	0	0	18	0	0.944	21.471	NE
RL0561	-	23	0	0	23	0	0.826	19.000	NE
RL0562	-	8	0	0	8	0	1.000	26.500	NE
RL0563	-	10	0	0	10	0	0.900	9.444	NE
RL0564	-	11	0	0	11	0	0.727	20.375	NE
RL0565	-	8	0	0	8	0	1.000	11.250	NE
RL0566	-	5	0	0	5	0	1.000	23.400	NE
RL0567	-	6	0	0	6	0	1.000	22.333	NE
RL0568	-	3	0	0	3	0	1.000	28.667	NE
RL0569	-	6	0	0	6	0	0.833	13.400	NE
RL0570	-	2	0	0	2	0	1.000	11.500	NE
RL0571	-	3	0	0	3	0	1.000	26.667	NE
RL0572	-	15	0	0	15	0	1.000	17.400	NE
RL0573	-	16	0	0	16	0	0.938	26.133	NE
RL0574	-	6	0	0	6	0	1.000	36.833	NE
RL0575	-	7	0	0	7	0	1.000	21.286	NE
RL0576	-	15	0	0	15	0	0.933	28.857	NE
RL0577	-	12	0	0	12	0	1.000	25.750	NE
RL0578	-	4	0	0	4	0	0.750	33.000	NE
RL0579	-	6	0	0	6	0	1.000	41.500	NE
RL0580	-	6	0	0	6	0	0.500	23.333	NE
RL0581	-	10	0	0	10	0	0.900	36.556	NE
RL0582	-	39	0	0	39	0	0.949	18.730	NE
RL0583	-	9	0	0	9	0	1.000	19.778	NE
RL0584	-	18	0	0	18	0	1.000	21.667	NE
RL0585	-	11	0	0	11	0	0.909	21.000	NE
RL0586	-	7	0	0	7	0	1.000	22.429	NE
RL0587	-	12	0	0	12	0	0.917	36.727	NE
RL0588	-	37	0	25	12	0	0.703	7.269	GD
RL0589	-	11	0	0	11	0	0.818	16.222	NE
RL0590	-	6	0	0	6	0	1.000	29.667	NE
RL0591	-	33	0	0	33	0	0.939	32.871	NE
RL0592	-	11	0	0	11	0	0.909	24.900	NE
RL0593	-	7	0	0	7	0	1.000	11.571	NE
RL0594	-	32	0	0	32	0	0.906	15.655	NE
RL0595	-	3	0	0	3	0	1.000	16.000	NE
RL0596	-	3	0	0	3	0	1.000	11.000	NE
RL0597	-	10	0	0	10	0	1.000	20.400	NE
RL0598	-	4	0	0	4	0	0.750	9.000	NE
RL0599	-	20	0	0	20	0	0.950	26.789	NE
RL0600	-	10	0	0	10	0	0.900	27.111	NE
RL0601	-	52	0	0	52	0	0.962	28.260	NE
RL0602	-	5	0	0	5	0	1.000	21.400	NE
RL0603	-	19	0	0	19	0	0.947	22.222	NE
RL0604	-	23	0	0	23	0	0.913	16.143	NE
RL0605	-	27	0	0	27	0	0.963	17.615	NE
RL0606	-	7	0	0	7	0	0.857	18.500	NE
RL0607	-	26	0	0	26	0	0.885	23.217	NE
RL0608	-	8	0	0	8	0	1.000	30.750	NE
RL0609	-	4	0	0	4	0	1.000	30.750	NE
RL0610	-	8	0	0	8	0	0.875	18.000	NE
RL0610A	-	4	0	0	4	0	1.000	20.750	NE
RL0611	-	17	16	1	0	0	0.118	9.500	ES
RL0612	-	2	0	2	0	0	0.000	0.000	GD
RL0613	-	13	0	13	0	0	0.154	1.500	GD
RL0614	-	9	0	0	9	0	1.000	25.778	NE
RL0615	-	8	0	0	8	0	0.875	31.000	NE
RL0616	-	4	0	0	4	0	0.250	6.000	NE
RL0617	-	13	0	0	13	0	0.769	14.600	NE
RL0618	-	4	0	2	2	0	1.000	5.500	NE
RL0619	-	4	0	4	0	0	0.250	1.000	GD
RL0620	-	7	0	7	0	0	0.000	0.000	GD
RL0621	-	6	0	0	6	0	1.000	13.500	NE
RL0622	-	16	0	0	16	0	0.938	22.933	NE
RL0623	-	39	0	0	39	0	0.897	19.657	NE
RL0624	-	13	0	0	13	0	0.923	33.500	NE
RL0625	-	23	0	0	23	0	0.913	30.238	NE
RL0626	-	13	0	8	5	0	0.615	14.250	GD
RL0627	-	20	0	4	16	0	0.900	17.611	NE
RL0628	-	16	0	0	16	0	1.000	16.750	NE
RL0629	-	22	0	0	22	0	0.955	22.762	NE
RL0630	-	22	0	0	22	0	0.909	30.250	NE
RL0631	-	10	0	0	10	0	1.000	28.400	NE
RL0632	-	36	0	0	36	0	0.972	27.114	NE
RL0633	-	11	0	0	11	0	1.000	14.727	NE
RL0634	-	9	0	0	9	0	1.000	30.222	NE
RL0635	-	22	0	0	22	0	0.955	20.905	NE
RL0636	-	3	0	0	3	0	1.000	36.000	NE
RL0637	-	15	0	0	15	0	1.000	29.533	NE
RL0638	-	15	0	0	15	0	1.000	22.133	NE
RL0639	-	32	0	0	32	0	0.969	28.935	NE
RL0640	-	16	0	0	16	0	0.938	18.867	NE
RL0641	-	15	0	0	15	0	1.000	30.067	NE
RL0642	-	9	0	0	9	0	0.889	23.250	NE
RL0643	-	22	0	0	22	0	1.000	19.182	NE
RL0644	-	9	0	0	9	0	1.000	18.556	NE
RL0645	-	9	0	0	9	0	1.000	26.556	NE
RL0646	-	10	0	0	10	0	1.000	30.800	NE
RL0647	-	15	0	0	15	0	0.933	28.786	NE
RL0648	-	8	0	0	8	0	0.875	14.143	NE
RL0649	-	13	0	0	13	0	0.923	22.500	NE
RL0650	-	13	0	0	13	0	1.000	23.615	NE
RL0651	-	18	0	0	18	0	0.833	33.467	NE
RL0652	-	13	0	0	13	0	1.000	22.538	NE
RL0653	-	10	0	0	10	0	1.000	33.100	NE
RL0654	-	20	0	0	20	0	0.900	28.611	NE
RL0655	-	4	0	0	4	0	1.000	14.750	NE
RL0656	-	8	0	0	8	0	1.000	16.625	NE
RL0657	-	9	0	0	9	0	0.889	13.625	NE
RL0658	-	5	0	0	5	0	0.800	34.250	NE
RL0659	-	16	0	0	16	0	1.000	38.125	NE
RL0660	-	11	0	0	11	0	1.000	30.909	NE
RL0661	-	9	0	0	9	0	1.000	21.889	NE
RL0662	-	14	0	0	14	0	0.929	20.923	NE
RL0663	-	28	0	0	28	0	0.964	14.815	NE
RL0664	-	24	0	0	24	0	0.958	12.696	NE
RL0665	-	41	0	39	2	0	0.390	2.250	GD
RL0666	-	17	0	5	12	0	0.941	16.938	NE
RL0667	-	7	0	0	7	0	1.000	19.286	NE
RL0668	-	4	0	0	4	0	0.500	13.500	NE
RL0669	-	5	0	0	5	0	0.600	13.333	NE
RL0670	-	18	0	0	18	0	0.889	22.250	NE
RL0671	-	11	0	0	11	0	1.000	37.091	NE
RL0672	-	29	0	0	29	0	0.897	22.500	NE
RL0673	-	15	0	0	15	0	0.933	27.357	NE
RL0674	-	6	0	0	6	0	0.833	58.400	NE
RL0675	-	41	0	0	41	0	0.927	20.579	NE
RL0676	-	12	0	0	12	0	0.750	14.444	NE
RL0677	-	9	0	0	9	0	0.889	27.250	NE
RL0678	-	12	0	0	12	0	1.000	27.583	NE
RL0679	-	8	0	0	8	0	0.875	26.143	NE
RL0680	-	26	0	23	3	0	0.269	16.857	GD
RL0681	-	4	0	4	0	0	0.500	1.000	GD
RL0682	-	14	0	4	10	0	0.643	20.667	NE
RL0683	-	7	0	0	7	0	0.714	15.000	NE
RL0684	-	27	0	0	0	27	0.963	64.346	GA
RL0685	-	15	0	0	15	0	0.933	22.786	NE
RL0686	-	3	0	0	3	0	1.000	13.333	NE
RL0687	-	3	0	0	3	0	1.000	8.000	NE
RL0688	-	14	0	0	14	0	1.000	30.643	NE
RL0689	-	5	0	0	5	0	0.800	60.750	NE
RL0690	-	23	0	0	23	0	0.957	20.455	NE
RL0691	-	9	0	0	9	0	1.000	22.222	NE
RL0692	-	1	0	0	1	0	1.000	11.000	NE
RL0693	-	6	0	0	6	0	1.000	22.000	NE
RL0694	-	3	0	0	3	0	1.000	14.000	NE
RL0695	-	18	0	0	18	0	0.944	27.529	NE
RL0696	-	16	0	0	16	0	1.000	46.938	NE
RL0697	-	12	0	0	12	0	1.000	20.083	NE
RL0698	-	9	0	0	9	0	0.889	7.000	NE
RL0699	-	12	0	0	12	0	0.917	13.000	NE
RL0700	-	13	0	0	13	0	0.923	29.500	NE
RL0701	-	4	0	0	4	0	0.750	3.333	NE
RL0702	-	15	0	0	15	0	1.000	33.267	NE
RL0703	-	21	0	0	21	0	0.857	28.722	NE
RL0704	-	10	0	0	10	0	0.800	15.250	NE
RL0705	-	22	0	0	22	0	0.818	33.722	NE
RL0706	-	5	0	0	5	0	1.000	84.200	NE
RL0707	-	8	0	0	8	0	0.875	19.429	NE
RL0708	-	5	0	0	5	0	0.800	22.750	NE
RL0709	-	2	0	0	2	0	1.000	21.000	NE
RL0710	-	12	0	0	12	0	1.000	19.083	NE
RL0711	-	7	0	0	7	0	1.000	21.286	NE
RL0712	-	12	0	0	12	0	0.750	18.333	NE
RL0713	-	4	0	0	4	0	1.000	25.500	NE
RL0714	-	8	0	0	8	0	1.000	14.750	NE
RL0715	-	9	0	0	9	0	0.889	34.625	NE
RL0716	-	8	0	0	8	0	0.750	51.500	NE
RL0717	-	38	0	0	38	0	0.974	19.919	NE
RL0718	-	12	0	0	12	0	0.917	22.182	NE
RL0719	-	9	0	0	9	0	0.778	17.143	NE
RL0720	-	13	0	0	13	0	0.923	15.333	NE
RL0721	-	18	0	0	18	0	1.000	21.222	NE
RL0722	-	12	0	0	12	0	1.000	19.750	NE
RL0723	-	14	0	0	14	0	1.000	30.214	NE
RL0724	-	22	0	0	22	0	0.818	20.056	NE
RL0725	-	18	0	0	18	0	0.833	33.600	NE
RL0726	-	12	0	0	12	0	0.833	21.300	NE
RL0727	-	9	0	0	9	0	0.889	28.250	NE
RL0728	-	25	0	0	25	0	0.920	16.391	NE
RL0729	-	29	0	0	29	0	0.966	20.929	NE
RL0730	-	18	0	0	18	0	0.944	27.471	NE
RL0731	-	12	0	0	12	0	1.000	18.083	NE
RL0732	-	5	0	0	5	0	1.000	18.000	NE
RL0733	-	11	0	0	11	0	1.000	30.727	NE
RL0734	-	1	0	0	1	0	1.000	4.000	NE
RL0735	-	18	0	0	18	0	0.833	17.800	NE
RL0736	-	20	0	0	20	0	0.950	24.316	NE
RL0737	-	4	0	0	4	0	1.000	14.000	NE
RL0738	-	7	0	0	7	0	1.000	14.000	NE
RL0739	-	9	0	0	9	0	0.889	15.250	NE
RL0740	-	9	0	0	9	0	1.000	16.778	NE
RL0741	-	14	0	0	14	0	0.929	22.462	NE
RL0742	-	16	0	0	16	0	0.813	18.000	NE
RL0743	-	6	0	0	6	0	0.833	12.800	NE
RL0744	-	15	0	0	15	0	0.867	22.308	NE
RL0745	-	22	0	0	22	0	0.955	30.905	NE
RL0746	-	14	0	0	14	0	1.000	17.643	NE
RL0747	-	18	0	0	18	0	0.944	32.118	NE
RL0748	-	33	0	0	33	0	0.970	30.281	NE
RL0749	-	21	0	0	21	0	0.905	29.474	NE
RL0750	-	8	0	0	8	0	0.875	35.714	NE
RL0751	-	11	0	0	11	0	1.000	8.727	NE
RL0752	-	5	5	0	0	0	0.000	0.000	ES
RL0753	-	22	22	0	0	0	0.091	1.000	ES
RL0754	-	23	0	0	23	0	0.826	18.895	NE
RL0755	-	25	0	0	25	0	0.960	24.042	NE
RL0756	-	20	0	0	20	0	0.900	14.611	NE
RL0757	-	19	0	0	19	0	0.895	32.118	NE
RL0758	-	18	0	0	18	0	0.889	33.875	NE
RL0759	-	11	0	0	11	0	0.818	13.111	NE
RL0761	-	23	0	0	23	0	0.826	25.789	NE
RL0762	-	14	0	0	14	0	0.857	9.333	NE
RL0763	-	22	0	0	22	0	0.909	29.900	NE
RL0764	-	14	0	0	14	0	0.857	23.083	NE
RL0765	-	21	0	0	21	0	0.905	25.842	NE
RL0766	-	6	0	0	6	0	1.000	21.500	NE
RL0767	-	16	0	0	16	0	0.938	18.800	NE
RL0768	-	20	0	0	20	0	1.000	22.250	NE
RL0769	-	34	0	34	0	0	0.441	2.067	GD
RL0770	-	4	0	0	4	0	1.000	25.500	NE
RL0771	-	24	0	0	24	0	1.000	23.375	NE
RL0772	-	45	0	0	45	0	0.933	28.476	NE
RL0773	-	6	0	0	6	0	0.833	13.800	NE
RL0774	-	17	0	0	17	0	0.882	18.133	NE
RL0775	-	8	0	0	8	0	1.000	18.000	NE
RL0776	-	27	0	0	27	0	0.926	21.800	NE
RL0777	-	8	0	0	8	0	0.875	6.571	NE
RL0778	-	27	0	0	27	0	1.000	18.370	NE
RL0779	-	15	0	0	15	0	0.933	41.071	NE
RL0780	-	6	0	0	6	0	0.833	14.000	NE
RL0781	-	9	0	0	9	0	1.000	18.778	NE
RL0782	-	13	0	0	13	0	1.000	40.462	NE
RL0783	-	8	0	0	8	0	1.000	14.625	NE
RL0784	-	24	0	0	24	0	0.833	20.900	NE
RL0785	-	8	0	0	8	0	1.000	17.250	NE
RL0786	-	9	0	0	9	0	0.667	9.500	NE
RL0787	-	15	0	0	15	0	0.933	20.929	NE
RL0788	-	8	0	0	8	0	1.000	23.750	NE
RL0789	-	11	0	0	11	0	0.909	23.800	NE
RL0790	-	168	0	0	100	68	0.893	36.973	NE
RL0791	-	24	0	0	24	0	1.000	24.250	NE
RL0792	-	17	0	0	17	0	0.941	14.375	NE
RL0793	-	4	0	0	4	0	1.000	8.750	NE
RL0794	-	35	0	0	35	0	0.971	25.706	NE
RL0795	-	27	0	0	27	0	0.889	16.708	NE
RL0795A	-	25	0	0	25	0	0.960	16.542	NE
RL0797	-	25	0	0	25	0	0.920	15.739	NE
RL0798	-	46	0	0	46	0	0.891	29.146	NE
RL0799	-	31	0	0	31	0	0.806	25.760	NE
RL0800	-	28	0	0	28	0	1.000	24.286	NE
RL0801	-	40	0	0	40	0	0.875	20.914	NE
RL0802	-	34	0	0	34	0	0.971	13.667	NE
RL0803	-	53	0	0	53	0	0.925	21.714	NE
RL0804	-	32	0	0	32	0	0.969	17.323	NE
RL0805	-	66	0	0	66	0	0.955	24.873	NE
RL0806	-	68	0	0	68	0	0.971	23.348	NE
RL0807	-	5	0	0	5	0	1.000	18.400	NE
RL0808	-	23	0	0	23	0	1.000	31.000	NE
RL0809	-	4	0	0	4	0	1.000	54.500	NE
RL0810	-	47	0	0	47	0	0.702	18.879	NE
RL0810A	-	28	0	0	28	0	0.929	6.731	NE
RL0811	-	38	0	0	38	0	0.842	9.375	NE
RL0811A	-	40	0	0	40	0	0.875	10.943	NE
RL0813	-	32	0	0	32	0	0.844	10.667	NE
RL0814	-	17	0	0	17	0	0.941	12.250	NE
RL0815	-	16	0	0	16	0	0.875	19.429	NE
RL0816	-	52	0	0	52	0	0.865	9.067	NE
RL0817	-	70	0	0	70	0	0.929	8.462	NE
RL0818	-	37	0	0	37	0	0.838	11.613	NE
RL0819	-	23	0	0	23	0	0.826	13.632	NE
RL0820	-	19	0	0	19	0	1.000	12.789	NE
RL0821	-	45	0	0	45	0	0.933	12.476	NE
RL0822	-	29	0	0	29	0	1.000	9.828	NE
RL0823	-	13	0	0	13	0	1.000	10.692	NE
RL0824	-	39	0	0	39	0	0.821	11.000	NE
RL0825	-	48	0	0	48	0	0.896	9.465	NE
RL0826	-	38	0	0	38	0	0.974	15.973	NE
RL0827	-	4	0	0	4	0	0.750	17.000	NE
RL0828	-	3	0	0	3	0	1.000	24.667	NE
RL0829	-	3	0	0	3	0	1.000	23.667	NE
RL0830	-	14	0	0	14	0	1.000	34.214	NE
RL0831	-	11	0	0	11	0	1.000	19.636	NE
RL0832	-	23	0	0	23	0	0.913	20.571	NE
RL0833	-	3	0	0	3	0	1.000	25.667	NE
RL0834	-	4	0	0	4	0	1.000	16.750	NE
RL0835	-	7	6	0	1	0	0.143	21.000	ES
RL0836	-	53	53	0	0	0	0.000	0.000	ES
RL0836A	-	21	0	0	21	0	1.000	28.714	NE
RL0837	-	5	0	0	5	0	0.800	12.250	NE
RL0838	-	6	0	0	6	0	1.000	14.333	NE
RL0839	-	3	0	0	3	0	1.000	18.333	NE
RL0840	-	7	0	0	7	0	1.000	13.143	NE
RL0841	-	20	0	0	20	0	0.950	19.211	NE
RL0842	-	9	0	9	0	0	0.444	1.500	GD
RL0843	-	5	0	5	0	0	0.600	4.000	GD
RL0844	-	10	0	0	10	0	0.900	28.111	NE
RL0845	-	11	0	0	11	0	0.909	38.900	NE
RL0846	-	26	0	0	26	0	0.885	22.217	NE
RL0847	-	14	0	0	14	0	0.929	7.154	NE
RL0848	-	8	0	0	8	0	1.000	24.250	NE
RL0849	-	11	0	0	11	0	0.909	17.400	NE
RL0850	-	11	0	0	11	0	1.000	28.455	NE
RL0851	-	13	0	0	13	0	1.000	39.077	NE
RL0852	-	6	0	0	6	0	1.000	30.500	NE
RL0853	-	12	0	0	12	0	1.000	29.083	NE
RL0854	-	12	0	0	12	0	0.833	16.400	NE
RL0855	-	20	0	0	20	0	0.800	9.875	NE
RL0856	-	8	0	0	8	0	0.750	26.333	NE
RL0857	-	22	0	0	4	18	0.955	45.048	GA
RL0858	-	7	0	0	0	7	1.000	40.714	GA
RL0859	-	9	0	0	9	0	0.778	11.714	NE
RL0860	-	14	0	0	14	0	0.857	11.083	NE
RL0861	-	17	0	0	17	0	1.000	17.941	NE
RL0862	-	8	0	0	8	0	1.000	46.750	NE
RL0863	-	13	0	0	13	0	0.923	19.833	NE
RL0864	-	15	0	0	15	0	0.933	18.429	NE
RL0865	-	10	0	0	10	0	0.800	28.750	NE
RL0866	-	22	0	0	22	0	0.864	22.947	NE
RL0867	-	4	0	0	4	0	1.000	21.250	NE
RL0868	-	16	0	0	1	15	1.000	113.688	GA
RL0869	-	13	0	0	4	9	0.846	48.636	GA
RL0870	-	14	0	0	14	0	0.929	14.231	NE
RL0871	-	8	0	0	8	0	1.000	20.750	NE
RL0872	-	4	0	0	4	0	1.000	47.250	NE
RL0873	-	12	0	0	12	0	0.917	21.636	NE
RL0874	-	19	0	0	19	0	0.947	27.222	NE
RL0875	-	9	0	0	9	0	0.889	22.125	NE
RL0875A	-	4	0	0	4	0	0.750	53.667	NE
RL0876	-	12	0	0	12	0	1.000	17.917	NE
RL0877	-	24	23	1	0	0	0.083	1.000	ES
RL0878	-	13	0	13	0	0	0.308	1.750	GD
RL0879	-	5	0	5	0	0	0.200	3.000	GD
RL0880	-	8	0	0	8	0	0.875	19.000	NE
RL0881	-	15	0	0	15	0	0.933	15.929	NE
RL0882	-	8	0	0	8	0	1.000	33.875	NE
RL0883	-	15	15	0	0	0	0.067	1.000	ES
RL0884	-	1	1	0	0	0	0.000	0.000	ES
RL0885	-	17	0	7	10	0	0.824	12.929	NE
RL0886	-	16	0	15	1	0	0.125	9.500	GD
RL0887	-	11	0	0	11	0	0.909	12.900	NE
RL0888	-	2	0	0	2	0	1.000	21.500	NE
RL0889	-	44	44	0	0	0	0.068	1.000	ES
RL0890	-	16	8	0	8	0	0.500	13.750	ES
RL0891	-	8	0	0	8	0	0.750	3.333	NE
RL0892	-	14	0	0	14	0	0.714	15.100	NE
RL0893	-	9	0	0	9	0	0.889	29.500	NE
RL0894	-	10	0	0	10	0	1.000	18.100	NE
RL0895	-	3	0	0	3	0	0.667	47.500	NE
RL0896	-	28	0	0	28	0	0.929	22.192	NE
RL0897	-	3	0	0	3	0	1.000	37.667	NE
RL0898	-	16	0	0	16	0	0.875	19.929	NE
RL0899	-	13	0	0	13	0	1.000	24.923	NE
RL0900	-	9	0	0	9	0	1.000	30.000	NE
RL0901	-	5	0	0	5	0	1.000	24.800	NE
RL0902	-	18	18	0	0	0	0.056	1.000	ES
RL0903	-	8	0	0	8	0	0.875	23.571	NE
RL0904	-	10	9	0	1	0	0.100	12.000	ES
RL0905	-	15	0	0	15	0	0.867	22.692	NE
RL0906	-	23	0	0	23	0	0.870	24.400	NE
RL0907	-	13	0	0	13	0	1.000	16.923	NE
RL0908	-	16	0	0	16	0	1.000	17.688	NE
RL0909	-	8	0	0	8	0	1.000	14.625	NE
RL0910	-	18	0	0	18	0	0.778	28.071	NE
RL0911	-	23	0	0	23	0	0.957	21.727	NE
RL0912	-	20	0	0	20	0	0.900	19.778	NE
RL0913	-	10	0	0	10	0	0.900	35.444	NE
RL0914	-	20	0	0	20	0	0.950	31.368	NE
RL0915	-	10	0	0	10	0	0.900	27.111	NE
RL0916	-	9	0	0	9	0	0.667	33.833	NE
RL0917	-	8	0	0	8	0	0.875	36.000	NE
RL0918	-	12	0	0	12	0	1.000	15.000	NE
RL0919	-	12	0	0	12	0	1.000	24.000	NE
RL0920	-	14	0	0	14	0	0.714	11.300	NE
RL0921	-	14	0	0	14	0	0.857	10.667	NE
RL0922	-	34	0	0	34	0	0.912	13.097	NE
RL0923	-	16	0	0	16	0	1.000	23.313	NE
RL0924	-	4	4	0	0	0	0.000	0.000	ES
RL0925	-	12	12	0	0	0	0.083	1.000	ES
RL0926	-	7	7	0	0	0	0.000	0.000	ES
RL0927	-	7	7	0	0	0	0.000	0.000	ES
RL0928	-	4	4	0	0	0	0.000	0.000	ES
RL0929	-	9	0	0	9	0	1.000	17.778	NE
RL0930	-	8	0	0	8	0	0.875	10.571	NE
RL0931	-	20	0	0	20	0	0.850	21.882	NE
RL0932	-	6	0	0	6	0	0.833	12.400	NE
RL0933	-	10	0	0	10	0	1.000	34.600	NE
RL0934	-	9	0	0	9	0	0.778	28.000	NE
RL0935	-	6	0	5	1	0	0.500	13.667	GD
RL0936	-	30	0	30	0	0	0.167	2.000	GD
RL0937	-	17	0	17	0	0	0.294	1.000	GD
RL0938	-	2	0	0	2	0	1.000	22.000	NE
RL0939	-	6	0	0	6	0	1.000	16.167	NE
RL0940	-	18	0	0	18	0	0.889	15.625	NE
RL0941	-	8	0	0	8	0	0.875	10.571	NE
RL0942	-	5	0	0	5	0	1.000	26.400	NE
RL0943	-	24	19	0	5	0	0.167	2.750	ES
RL0944	-	9	0	0	9	0	0.778	44.571	NE
RL0945	-	16	0	0	16	0	0.750	39.250	NE
RL0946	-	36	0	0	36	0	0.972	19.143	NE
RL0947	-	20	0	0	20	0	0.950	21.263	NE
RL0948	-	6	0	0	6	0	1.000	28.000	NE
RL0949	-	30	0	0	30	0	0.967	20.828	NE
RL0950	-	5	0	0	5	0	0.800	32.750	NE
RL0951	-	15	15	0	0	0	0.133	1.000	ES
RL0952	-	18	0	0	18	0	0.889	18.813	NE
RL0953	-	27	0	0	27	0	0.963	35.885	NE
RL0954	-	9	0	0	9	0	0.889	21.375	NE
RL0955	-	14	0	0	14	0	1.000	27.571	NE
RL0956	-	17	0	0	17	0	1.000	19.647	NE
RL0957	-	9	0	0	9	0	0.889	5.125	NE
RL0958	-	79	0	0	79	0	0.949	30.440	NE
RL0959	-	17	0	0	17	0	0.941	7.313	NE
RL0960	-	10	0	0	10	0	0.500	2.600	NE
RL0961	-	12	0	0	12	0	0.917	25.364	NE
RL0962	-	21	0	0	21	0	0.952	13.150	NE
RL0963	-	28	0	0	28	0	0.821	9.522	NE
RL0964	-	17	0	0	17	0	0.941	31.313	NE
RL0965	-	18	0	0	18	0	0.944	26.529	NE
RL0966	-	5	0	0	5	0	1.000	19.600	NE
RL0967	-	21	0	0	21	0	1.000	29.429	NE
RL0968	-	12	0	0	12	0	0.833	13.300	NE
RL0969	-	7	0	0	7	0	0.857	41.333	NE
RL0970	-	4	0	0	4	0	1.000	14.250	NE
RL0971	-	20	0	0	20	0	0.950	28.263	NE
RL0972	-	9	0	0	9	0	0.889	15.375	NE
RL0973	-	28	27	0	1	0	0.143	2.000	ES
RL0974	-	12	0	0	12	0	0.833	24.300	NE
RL0975	-	6	0	0	6	0	1.000	17.667	NE
RL0976	-	1	0	0	1	0	1.000	63.000	NE
RL0977	-	7	0	0	7	0	1.000	31.000	NE
RL0978	-	11	0	0	11	0	0.909	20.700	NE
RL0979	-	10	0	0	10	0	1.000	32.900	NE
RL0980	-	24	0	0	24	0	0.958	39.739	NE
RL0981	-	11	0	0	11	0	1.000	18.091	NE
RL0982	-	11	0	0	11	0	1.000	22.455	NE
RL0983	-	17	0	0	17	0	0.941	21.438	NE
RL0984	-	10	0	0	10	0	0.900	24.889	NE
RL0985	-	13	0	0	13	0	0.846	30.364	NE
RL0986	-	9	0	0	9	0	0.889	21.000	NE
RL0987	-	20	0	0	20	0	0.900	19.889	NE
RL0988	-	3	0	0	3	0	1.000	18.333	NE
RL0989	-	8	0	0	8	0	0.875	27.000	NE
RL0990	-	14	0	0	14	0	1.000	24.857	NE
RL0991	-	32	0	0	32	0	0.969	29.968	NE
RL0992	-	22	0	0	22	0	0.955	21.762	NE
RL0993	-	1	0	0	1	0	1.000	1.000	NE
RL0994	-	17	0	0	17	0	0.882	20.867	NE
RL0995	-	18	0	0	18	0	1.000	14.333	NE
RL0996	-	21	0	0	21	0	0.810	36.588	NE
RL0997	-	11	0	0	11	0	0.636	41.286	NE
RL0998	-	31	0	0	31	0	0.968	26.700	NE
RL0999	-	10	0	0	10	0	1.000	15.400	NE
RL1000	-	15	0	0	15	0	1.000	37.600	NE
RL1001	-	5	0	0	5	0	1.000	15.000	NE
RL1002	-	8	0	0	8	0	0.500	3.250	NE
RL1003	-	9	0	0	9	0	0.667	6.333	NE
RL1004	-	4	0	0	4	0	0.750	1.000	NE
RL1005	-	13	0	0	13	0	1.000	32.923	NE
RL1006	-	11	0	0	11	0	0.909	34.300	NE
RL1007	-	20	0	19	1	0	0.500	5.000	GD
RL1008	-	37	0	4	33	0	0.811	13.500	NE
RL1009	-	7	0	0	7	0	0.857	23.667	NE
RL1010	-	6	0	0	6	0	0.833	26.200	NE
RL1011	-	18	18	0	0	0	0.000	0.000	ES
RL1012	-	10	0	0	10	0	0.900	12.222	NE
RL1013	-	8	0	0	8	0	0.750	4.167	NE
RL1014	-	10	0	0	10	0	0.800	3.000	NE
RL1015	-	16	0	0	16	0	0.938	16.400	NE
RL1016	-	22	0	0	22	0	1.000	24.045	NE
RL1017	-	2	0	0	2	0	0.500	21.000	NE
RL1018	-	9	0	0	9	0	0.889	18.125	NE
RL1019	-	17	0	0	17	0	0.941	20.625	NE
RL1020	-	5	0	0	5	0	0.200	1.000	NE
RL1021	-	15	0	0	15	0	0.867	8.846	NE
RL1022	-	27	0	0	27	0	0.815	4.955	NE
RL1023	-	14	0	0	14	0	0.857	4.917	NE
RL1024	-	1	0	0	1	0	1.000	32.000	NE
RL1025	-	14	0	0	14	0	1.000	12.143	NE
RL1026	-	22	0	0	22	0	0.864	12.947	NE
RL1027	-	11	0	0	11	0	1.000	33.727	NE
RL1028	-	7	0	0	7	0	1.000	16.714	NE
RL1029	-	14	0	0	14	0	0.929	26.308	NE
RL1030	-	13	0	13	0	0	0.308	1.250	GD
RL1031	-	15	0	15	0	0	0.400	1.500	GD
RL1032	-	8	0	7	1	0	0.625	7.800	GD
RL1033	-	17	0	0	17	0	0.941	19.563	NE
RL1034	-	2	0	0	2	0	1.000	5.000	NE
RL1035	-	8	0	0	8	0	0.875	27.143	NE
RL1036	-	12	0	0	12	0	1.000	20.917	NE
RL1037	-	3	0	0	3	0	1.000	3.667	NE
RL1038	-	6	0	0	6	0	1.000	32.167	NE
RL1039	-	3	0	0	3	0	1.000	15.667	NE
RL1040	-	12	0	0	12	0	0.750	8.556	NE
RL1041	-	12	0	0	12	0	0.833	24.200	NE
RL1042	-	6	0	0	6	0	1.000	22.000	NE
RL1043	-	14	0	0	14	0	0.929	20.538	NE
RL1044	-	20	0	0	20	0	0.900	31.278	NE
RL1045	-	16	0	0	16	0	0.938	16.933	NE
RL1046	-	11	0	0	11	0	1.000	25.909	NE
RL1047	-	6	0	0	6	0	0.667	9.750	NE
RL1048	-	14	0	0	14	0	1.000	15.500	NE
RL1049	-	16	0	0	16	0	0.875	23.929	NE
RL1050	-	4	0	0	4	0	1.000	20.250	NE
RL1051	-	7	0	0	7	0	0.857	25.167	NE
RL1052	-	50	0	0	50	0	0.920	12.130	NE
RL1053	-	7	0	0	7	0	0.857	26.500	NE
RL1054	-	5	0	0	5	0	1.000	20.600	NE
RL1055	-	6	0	0	6	0	0.833	17.400	NE
RL1056	-	13	0	0	13	0	1.000	38.154	NE
RL1057	-	25	0	0	25	0	1.000	16.800	NE
RL1058	-	31	0	0	31	0	0.935	36.034	NE
RL1059	-	29	0	21	8	0	0.552	4.813	GD
RL1060	-	16	0	4	12	0	0.625	38.000	NE
RL1061	-	20	0	0	20	0	0.950	23.158	NE
RL1062	-	21	20	0	1	0	0.095	10.000	ES
RL1063	-	6	0	0	3	3	1.000	46.167	NE
RL1064	-	9	0	0	9	0	0.889	28.875	NE
RL1065	-	14	0	0	14	0	0.929	19.000	NE
RL1066	-	2	0	0	2	0	1.000	89.000	NE
RL1067	-	5	0	0	5	0	1.000	34.200	NE
RL1068	-	17	0	0	17	0	0.941	31.313	NE
RL1069	-	75	0	0	75	0	0.960	20.833	NE
RL1070	-	8	0	0	8	0	0.875	19.571	NE
RL1071	-	1	0	0	1	0	1.000	17.000	NE
RL1072	-	7	0	0	7	0	1.000	19.571	NE
RL1073	-	10	0	0	10	0	1.000	14.800	NE
RL1074	-	5	0	0	5	0	1.000	23.000	NE
RL1075	-	17	17	0	0	0	0.000	0.000	ES
RL1076	-	5	0	0	5	0	1.000	27.200	NE
RL1077	-	16	0	0	16	0	1.000	26.063	NE
RL1078	-	16	0	0	16	0	1.000	13.313	NE
RL1079	-	4	0	0	4	0	0.250	4.000	NE
RL1080	-	4	0	0	4	0	1.000	11.500	NE
RL1081	-	11	0	0	11	0	0.909	12.900	NE
RL1082	-	7	0	0	7	0	0.857	46.500	NE
RL1083	-	7	0	7	0	0	0.286	1.500	GD
RL1084	-	17	0	0	17	0	0.941	21.500	NE
RL1085	-	3	0	0	3	0	1.000	31.667	NE
RL1086	-	32	0	0	32	0	0.906	24.690	NE
RL1087	-	4	0	0	4	0	0.750	92.667	NE
RL1088	-	6	0	0	6	0	1.000	39.667	NE
RL1089	-	3	0	0	3	0	1.000	5.333	NE
RL1090	-	14	0	0	14	0	0.929	22.769	NE
RL1091	-	17	0	0	17	0	0.824	23.143	NE
RL1092	-	9	0	0	9	0	1.000	10.556	NE
RL1093	-	16	0	0	16	0	0.875	26.286	NE
RL1094	-	17	15	0	2	0	0.176	5.333	ES
RL1095	-	10	0	0	10	0	1.000	13.200	NE
RL1096	-	7	0	0	7	0	1.000	15.286	NE
RL1097	-	32	0	0	32	0	0.969	20.516	NE
RL1098	-	7	0	0	7	0	1.000	19.000	NE
RL1099	-	26	0	0	26	0	0.923	30.667	NE
RL1100	-	65	0	0	65	0	0.923	19.500	NE
RL1101	-	5	0	0	5	0	1.000	6.200	NE
RL1102	-	29	0	0	29	0	0.897	13.654	NE
RL1103	-	22	0	0	22	0	0.955	22.238	NE
RL1104	-	10	0	0	10	0	1.000	18.400	NE
RL1105	-	4	0	0	4	0	0.750	1.333	NE
RL1106	-	2	0	0	2	0	1.000	27.500	NE
RL1107	-	5	0	0	5	0	1.000	24.800	NE
RL1108	-	30	0	0	30	0	1.000	33.200	NE
RL1109	-	10	0	0	10	0	0.900	10.778	NE
RL1110	-	5	0	0	5	0	0.800	7.000	NE
RL1111	-	4	0	0	4	0	1.000	6.500	NE
RL1112	-	22	0	0	22	0	1.000	27.636	NE
RL1113	-	2	0	0	2	0	1.000	45.500	NE
RL1115	-	6	0	0	6	0	0.833	33.600	NE
RL1116	-	9	8	0	1	0	0.111	39.000	ES
RL1117	-	6	2	0	4	0	0.667	8.000	NE
RL1118	-	3	0	0	3	0	0.667	4.000	NE
RL1119	-	3	0	0	3	0	1.000	23.333	NE
RL1120	-	6	0	0	6	0	1.000	31.833	NE
RL1121	-	4	0	0	4	0	1.000	20.250	NE
RL1122	-	3	0	0	3	0	1.000	8.667	NE
RL1123	-	8	0	0	8	0	0.875	17.571	NE
RL1124	-	10	0	0	10	0	1.000	38.700	NE
RL1125	-	27	0	0	27	0	0.963	27.308	NE
RL1126	-	32	0	0	32	0	0.969	25.161	NE
RL1127	-	29	0	0	29	0	0.897	19.038	NE
RL1128	-	8	0	0	8	0	1.000	22.375	NE
RL1129	-	8	0	0	8	0	1.000	26.500	NE
RL1130	-	5	0	0	5	0	0.800	28.500	NE
RL1131	-	12	0	0	12	0	1.000	15.417	NE
RL1132	-	8	0	0	8	0	1.000	24.000	NE
RL1133	-	2	0	0	2	0	1.000	26.500	NE
RL1134	-	19	0	0	19	0	0.947	26.889	NE
RL1135	-	7	1	0	6	0	0.857	25.167	NE
RL1136	-	11	0	0	11	0	1.000	26.091	NE
RL1137	-	29	0	0	29	0	0.966	20.607	NE
RL1138	-	15	0	0	15	0	0.933	16.143	NE
RL1139	-	13	0	0	13	0	1.000	20.000	NE
RL1140	-	7	0	0	7	0	1.000	22.143	NE
RL1141	-	14	0	0	14	0	0.929	19.692	NE
RL1142	-	27	0	0	27	0	0.963	21.385	NE
RL1143	-	4	0	0	4	0	0.750	27.333	NE
RL1144	-	14	0	0	14	0	0.929	13.000	NE
RL1145	-	33	0	0	33	0	0.879	22.483	NE
RL1146	-	15	0	0	15	0	0.867	21.462	NE
RL1147	-	6	0	0	6	0	1.000	24.333	NE
RL1148	-	5	0	0	5	0	0.800	21.500	NE
RL1149	-	54	0	0	54	0	0.926	24.340	NE
RL1150	-	15	0	0	15	0	0.867	20.692	NE
RL1151	-	43	0	0	43	0	0.930	26.100	NE
RL1152	-	7	0	0	7	0	0.857	47.833	NE
RL1153	-	4	0	0	4	0	1.000	12.500	NE
RL1154	-	5	0	0	5	0	1.000	24.600	NE
RL1155	-	9	0	0	9	0	1.000	11.778	NE
RL1156	-	18	0	0	18	0	0.833	30.600	NE
RL1157	-	10	0	0	10	0	1.000	15.900	NE
RL1158	-	8	0	0	8	0	0.875	38.429	NE
RL1159	-	8	0	0	8	0	1.000	21.250	NE
RL1160	-	11	0	0	11	0	0.909	19.000	NE
RL1161	-	16	0	0	16	0	0.938	26.867	NE
RL1162	-	9	0	0	9	0	1.000	19.444	NE
RL1163	-	12	0	0	12	0	0.833	15.700	NE
RL1164	-	8	0	0	8	0	0.875	8.857	NE
RL1165	-	7	0	0	7	0	0.857	10.667	NE
RL1166	-	5	0	0	5	0	0.800	7.000	NE
RL1167	-	7	0	0	7	0	1.000	14.429	NE
RL1168	-	5	0	0	5	0	0.800	12.000	NE
RL1169	-	5	0	0	5	0	1.000	13.800	NE
RL1170	-	14	0	0	14	0	1.000	23.786	NE
RL1171	-	2	0	0	2	0	1.000	17.500	NE
RL1172	-	10	0	0	10	0	0.800	15.375	NE
RL1173	-	8	0	0	8	0	1.000	29.000	NE
RL1174	-	10	0	0	10	0	0.900	35.889	NE
RL1175	-	9	0	0	9	0	1.000	17.556	NE
RL1176	-	1	0	0	1	0	1.000	39.000	NE
RL1177	-	5	0	0	5	0	0.800	15.500	NE
RL1178	-	13	0	0	13	0	1.000	26.000	NE
RL1179	-	5	0	0	5	0	0.800	7.250	NE
RL1180	-	12	0	0	12	0	1.000	32.250	NE
RL1181	-	7	0	0	7	0	1.000	32.000	NE
RL1182	-	3	0	0	3	0	1.000	64.333	NE
RL1183	-	9	0	0	9	0	1.000	21.111	NE
RL1184	-	7	0	0	7	0	1.000	25.143	NE
RL1185	-	13	0	0	13	0	0.769	15.400	NE
RL1186	-	8	0	0	8	0	0.875	20.571	NE
RL1187	-	36	0	0	36	0	0.917	23.545	NE
RL1188	-	17	0	0	17	0	0.941	20.688	NE
RL1189	-	17	0	0	17	0	1.000	13.294	NE
RL1190	-	3	0	0	3	0	0.333	53.000	NE
RL1191	-	14	0	0	14	0	0.929	14.615	NE
RL1192	-	2	0	0	2	0	0.000	0.000	NE
RL1193	-	9	0	0	9	0	1.000	15.667	NE
RL1194	-	38	0	0	38	0	0.842	11.219	NE
RL1196	-	55	0	0	55	0	0.927	25.647	NE
RL1197	-	15	0	0	15	0	1.000	24.600	NE
RL1198	-	10	0	0	10	0	1.000	12.800	NE
RL1199	-	17	0	0	17	0	0.941	31.063	NE
RL1200	-	23	0	0	23	0	0.957	29.273	NE
RL1201	-	52	0	0	52	0	0.962	22.500	NE
RL1202	-	20	0	0	20	0	0.900	13.611	NE
RL1203	-	17	0	0	17	0	0.941	16.438	NE
RL1204	-	11	0	0	11	0	0.818	19.333	NE
RL1205	-	12	0	0	12	0	0.667	21.750	NE
RL1206	-	7	0	0	7	0	1.000	17.429	NE
RL1207	-	22	0	0	22	0	0.864	17.789	NE
RL1208	-	10	0	0	10	0	0.800	20.875	NE
RL1209	-	9	0	0	9	0	0.889	31.125	NE
RL1210	-	6	0	0	6	0	1.000	16.333	NE
RL1211	-	11	0	0	11	0	0.818	19.000	NE
RL1212	-	7	0	0	7	0	0.857	25.000	NE
RL1213	-	7	0	0	7	0	0.857	13.000	NE
RL1214	-	6	0	0	6	0	0.833	21.800	NE
RL1215	-	4	0	0	4	0	1.000	12.000	NE
RL1216	-	6	0	0	6	0	1.000	34.833	NE
RL1217	-	7	0	0	7	0	1.000	6.571	NE
RL1218	-	4	0	0	4	0	0.750	23.000	NE
RL1219	-	4	0	0	4	0	1.000	30.250	NE
RL1220	-	11	0	0	11	0	1.000	15.182	NE
RL1221	-	1	0	0	1	0	1.000	9.000	NE
RL1222	-	5	0	0	5	0	1.000	32.400	NE
RL1223	-	5	0	0	5	0	1.000	37.800	NE
RL1224	-	30	0	0	30	0	0.933	22.786	NE
RL1225	-	9	0	0	9	0	0.889	35.375	NE
RL1226	-	7	0	0	7	0	1.000	23.000	NE
RL1227	-	7	0	0	7	0	1.000	18.571	NE
RL1228	-	9	0	0	9	0	1.000	13.333	NE
RL1229	-	12	0	0	12	0	0.917	16.545	NE
RL1230	-	9	0	0	9	0	0.778	29.429	NE
RL1231	-	8	0	0	8	0	0.875	17.714	NE
RL1232	-	18	0	0	18	0	0.889	23.938	NE
RL1233	-	7	0	0	7	0	0.714	28.200	NE
RL1234	-	3	0	0	3	0	1.000	34.333	NE
RL1235	-	3	0	0	3	0	1.000	15.333	NE
RL1236	-	34	0	0	34	0	0.912	22.968	NE
RL1237	-	25	0	0	25	0	0.960	18.208	NE
RL1237	-	45	0	0	45	0	0.978	20.227	NE
RL1238	-	37	0	0	37	0	0.973	23.389	NE
RL1239	-	10	0	0	10	0	0.900	27.444	NE
RL1241	-	3	0	0	3	0	0.333	9.000	NE
RL1242	-	4	0	0	4	0	1.000	30.000	NE
RL1243	-	15	0	0	15	0	1.000	16.333	NE
RL1244	-	4	0	0	4	0	1.000	4.000	NE
RL1245	-	3	0	0	3	0	1.000	21.000	NE
RL1246	-	13	0	0	13	0	1.000	21.462	NE
RL1247	-	10	0	0	10	0	1.000	18.400	NE
RL1248	-	6	0	0	6	0	1.000	17.167	NE
RL1249	-	6	0	0	6	0	0.833	7.800	NE
RL1250	-	7	0	0	7	0	1.000	21.429	NE
RL1251	-	7	0	0	7	0	1.000	20.000	NE
RL1252	-	14	0	0	14	0	0.857	29.583	NE
RL1253	-	14	0	0	14	0	1.000	31.571	NE
RL1254	-	5	0	0	5	0	0.600	12.333	NE
RL1255	-	19	0	0	19	0	0.842	23.688	NE
RL1256	-	21	0	0	21	0	0.952	18.750	NE
RL1257	-	22	0	0	22	0	1.000	27.773	NE
RL1258	-	8	0	0	8	0	0.875	14.714	NE
RL1259	-	15	0	0	15	0	0.867	23.308	NE
RL1260	-	15	0	0	15	0	1.000	25.133	NE
RL1261	-	13	0	0	13	0	0.846	31.182	NE
RL1262	-	11	0	0	11	0	0.727	22.875	NE
RL1263	-	5	0	0	5	0	1.000	11.600	NE
RL1264	-	11	0	0	11	0	0.909	22.000	NE
RL1265	-	21	0	0	21	0	0.762	20.063	NE
RL1266	-	7	0	0	7	0	1.000	32.143	NE
RL1267	-	4	0	0	4	0	1.000	47.750	NE
RL1268	-	5	0	0	5	0	1.000	15.200	NE
RL1269	-	7	0	0	7	0	1.000	36.571	NE
RL1270	-	28	0	0	28	0	0.929	36.885	NE
RL1271	-	17	0	0	17	0	0.882	28.933	NE
RL1272	-	8	0	0	8	0	1.000	44.375	NE
RL1273	-	8	0	0	8	0	1.000	29.500	NE
RL1274	-	2	0	0	2	0	1.000	17.000	NE
RL1275	-	25	0	0	25	0	1.000	31.600	NE
RL1276	-	11	0	0	11	0	1.000	15.818	NE
RL1277	-	18	0	0	18	0	1.000	24.278	NE
RL1278	-	8	0	0	8	0	0.875	36.286	NE
RL1279	-	15	0	0	15	0	1.000	31.667	NE
RL1280	-	8	0	0	8	0	1.000	26.750	NE
RL1281	-	13	0	0	13	0	0.923	18.917	NE
RL1282	-	5	0	0	5	0	0.800	44.500	NE
RL1283	-	4	0	0	4	0	1.000	13.000	NE
RL1284	-	17	0	0	6	11	1.000	38.471	GA
RL1285	-	5	0	0	0	5	1.000	34.000	GA
RL1287	-	9	0	0	9	0	0.778	21.429	NE
RL1288	-	13	0	0	13	0	0.923	19.000	NE
RL1289	-	17	0	0	17	0	1.000	12.176	NE
RL1290	-	18	0	0	18	0	1.000	16.167	NE
RL1291	-	17	0	0	17	0	0.765	29.077	NE
RL1292	-	12	0	0	12	0	1.000	48.167	NE
RL1293	-	14	0	0	14	0	1.000	20.357	NE
RL1294	-	27	0	0	27	0	0.963	27.808	NE
RL1295	-	18	0	0	18	0	0.889	24.938	NE
RL1296	-	17	0	0	17	0	1.000	23.000	NE
RL1297	-	16	0	0	16	0	1.000	20.750	NE
RL1298	-	4	0	0	4	0	1.000	23.500	NE
RL1299	-	6	0	0	6	0	0.833	15.800	NE
RL1300	-	4	0	0	4	0	1.000	32.000	NE
RL1301	-	3	0	0	3	0	1.000	4.667	NE
RL1301A	-	7	0	0	7	0	1.000	20.429	NE
RL1302	-	7	0	0	7	0	1.000	25.714	NE
RL1303	-	2	0	0	2	0	1.000	12.500	NE
RL1304	-	13	0	0	13	0	1.000	33.231	NE
RL1305	-	10	0	0	10	0	1.000	38.000	NE
RL1306	-	15	0	0	15	0	1.000	19.867	NE
RL1307	-	19	0	0	19	0	1.000	21.263	NE
RL1308	-	12	0	0	12	0	1.000	18.000	NE
RL1309	-	6	0	0	6	0	0.833	47.200	NE
RL1310	-	17	0	0	17	0	0.941	18.813	NE
RL1311	-	17	0	0	17	0	1.000	25.588	NE
RL1312	-	3	0	0	3	0	1.000	25.333	NE
RL1313	-	6	0	0	6	0	0.833	19.200	NE
RL1314	-	10	0	0	10	0	0.900	17.000	NE
RL1315	-	27	0	0	27	0	1.000	18.704	NE
RL1316	-	12	0	0	12	0	1.000	23.417	NE
RL1317	-	20	0	0	20	0	1.000	20.150	NE
RL1318	-	29	0	0	29	0	0.966	18.964	NE
RL1319	-	7	0	0	7	0	0.857	4.833	NE
RL1320	-	6	0	0	6	0	1.000	6.833	NE
RL1320A	-	10	0	0	10	0	0.900	24.000	NE
RL1322	-	2	0	0	2	0	1.000	7.500	NE
RL1323	-	6	0	0	6	0	0.833	27.600	NE
RL1324	-	16	0	0	16	0	0.875	28.357	NE
RL1325	-	11	0	0	11	0	1.000	14.909	NE
RL1326	-	10	0	0	10	0	1.000	29.400	NE
RL1327	-	16	0	0	16	0	1.000	21.813	NE
RL1328	-	20	0	0	20	0	1.000	23.850	NE
RL1329	-	17	0	0	17	0	0.824	25.571	NE
RL1330	-	19	0	0	19	0	0.947	26.833	NE
RL1331	-	15	0	0	15	0	0.933	19.214	NE
RL1332	-	9	0	0	9	0	0.778	31.714	NE
RL1333	-	15	0	0	15	0	0.933	21.429	NE
RL1334	-	10	0	0	10	0	0.900	18.778	NE
RL1335	-	16	0	0	16	0	1.000	16.938	NE
RL1336	-	7	0	0	7	0	0.857	11.667	NE
RL1337	-	8	0	0	8	0	1.000	20.625	NE
RL1338	-	5	0	0	5	0	0.600	15.000	NE
RL1339	-	8	0	0	8	0	1.000	19.250	NE
RL1340	-	13	0	0	13	0	0.846	11.364	NE
RL1341	-	16	0	0	16	0	0.938	21.200	NE
RL1342	-	15	0	0	15	0	1.000	16.467	NE
RL1343	-	11	0	0	11	0	0.727	25.500	NE
RL1344	-	12	0	0	12	0	0.917	19.909	NE
RL1345	-	9	0	0	9	0	1.000	32.222	NE
RL1346	-	3	0	0	3	0	1.000	9.333	NE
RL1347	-	16	0	0	16	0	0.875	19.286	NE
RL1348	-	18	0	0	18	0	0.944	37.059	NE
RL1349	-	10	0	0	10	0	0.900	36.333	NE
RL1350	-	3	0	0	3	0	1.000	59.667	NE
RL1351	-	7	0	0	7	0	1.000	12.714	NE
RL1352	-	9	0	0	9	0	0.889	22.875	NE
RL1353	-	12	0	0	12	0	0.917	23.091	NE
RL1354	-	55	0	0	55	0	0.945	27.231	NE
RL1355	-	22	0	0	22	0	1.000	31.182	NE
RL1356	-	18	0	0	18	0	1.000	25.833	NE
RL1357	-	18	0	0	18	0	0.944	13.059	NE
RL1358	-	8	0	0	8	0	1.000	17.250	NE
RL1359	-	4	0	0	4	0	1.000	49.500	NE
RL1360	-	49	0	0	49	0	0.918	18.711	NE
RL1361	-	9	0	0	9	0	1.000	38.000	NE
RL1362	-	11	0	0	11	0	0.818	14.778	NE
RL1363	-	18	0	0	18	0	1.000	19.333	NE
RL1364	-	10	0	0	10	0	0.900	16.000	NE
RL1365	-	18	0	0	18	0	0.833	18.000	NE
RL1366	-	6	0	0	6	0	1.000	16.667	NE
RL1367	-	14	0	0	14	0	1.000	35.071	NE
RL1368	-	11	0	0	11	0	1.000	31.818	NE
RL1369	-	2	0	0	2	0	1.000	12.000	NE
RL1370	-	6	0	0	6	0	1.000	10.667	NE
RL1371	-	1	0	0	1	0	1.000	19.000	NE
RL1372	-	23	0	23	0	0	0.348	2.000	GD
RL1373	-	4	0	4	0	0	0.000	0.000	GD
RL1374	-	5	0	5	0	0	0.000	0.000	GD
RL1375	-	26	0	26	0	0	0.192	1.400	GD
RL1376	-	5	0	5	0	0	0.200	1.000	GD
RL1377	-	3	0	3	0	0	0.667	2.000	GD
RL1378	-	7	0	5	2	0	0.429	8.333	GD
RL1379	-	11	0	11	0	0	0.727	4.000	GD
RL1380	-	7	0	7	0	0	0.286	1.000	GD
RL1381	-	6	0	0	6	0	0.833	13.600	NE
RL1382	-	21	0	21	0	0	0.857	3.111	GD
RL1383	-	11	0	2	9	0	0.727	16.000	NE
RL1384	-	10	0	0	10	0	1.000	18.100	NE
RL1385	-	11	0	0	11	0	0.909	10.200	NE
RL1386	-	13	0	0	13	0	0.846	23.455	NE
RL1387	-	2	0	0	2	0	1.000	18.500	NE
RL1388	-	11	0	0	11	0	0.818	31.000	NE
RL1389	-	2	0	0	2	0	1.000	10.000	NE
RL1390	-	4	0	0	4	0	1.000	35.500	NE
RL1391	-	9	0	0	9	0	0.889	7.500	NE
RL1392	-	7	0	0	7	0	0.571	3.250	NE
RL1393	-	30	0	0	30	0	0.867	6.346	NE
RL1394	-	8	0	0	8	0	0.625	39.200	NE
RL1395	-	15	0	0	15	0	1.000	20.067	NE
RL1396	-	5	0	0	5	0	0.800	16.250	NE
RL1397	-	10	0	0	10	0	0.900	13.333	NE
RL1398	-	6	0	0	6	0	1.000	12.500	NE
RL1399	-	14	0	0	14	0	0.786	24.909	NE
RL1400	-	17	0	0	17	0	0.882	23.867	NE
RL1401	-	7	0	0	7	0	0.714	39.200	NE
RL1402	-	11	0	0	11	0	0.818	7.444	NE
RL1403	-	15	0	0	15	0	1.000	25.733	NE
RL1404	-	9	0	0	9	0	0.889	24.625	NE
RL1405	-	13	0	0	13	0	0.846	14.273	NE
RL1406	-	19	0	0	19	0	1.000	25.158	NE
RL1407	-	6	0	0	6	0	0.833	28.400	NE
RL1408	-	8	0	0	8	0	0.750	43.167	NE
RL1409	-	3	0	0	3	0	1.000	24.000	NE
RL1412	-	15	0	0	15	0	0.867	26.538	NE
RL1413	-	7	0	0	7	0	0.857	14.500	NE
RL1415	-	22	0	0	22	0	0.955	24.238	NE
RL1416	-	18	0	0	18	0	0.944	23.882	NE
RL1417	-	17	0	0	17	0	1.000	29.588	NE
RL1418	-	14	0	0	14	0	1.000	25.571	NE
RL1419	-	15	0	0	15	0	0.933	17.214	NE
RL1420	-	10	0	0	10	0	0.900	17.556	NE
RL1421	-	10	0	0	10	0	0.900	15.000	NE
RL1422	-	15	0	0	15	0	1.000	25.933	NE
RL1423	-	7	0	0	7	0	1.000	29.143	NE
RL1424	-	9	0	0	9	0	1.000	9.333	NE
RL1425	-	11	0	0	11	0	1.000	14.000	NE
RL1426	-	5	0	0	5	0	1.000	29.400	NE
RL1427	-	8	0	0	8	0	1.000	14.500	NE
RL1428	-	10	0	0	10	0	0.900	14.000	NE
RL1429	-	15	0	0	15	0	0.933	14.000	NE
RL1430	-	6	0	0	6	0	0.833	27.000	NE
RL1431	-	14	0	0	14	0	0.857	43.333	NE
RL1432	-	5	0	5	0	0	0.600	4.333	GD
RL1433	-	14	0	14	0	0	0.429	3.333	GD
RL1434	-	17	0	3	14	0	0.765	5.385	NE
RL1435	-	6	0	0	6	0	1.000	12.500	NE
RL1436	-	14	0	0	14	0	1.000	16.000	NE
RL1437	-	6	0	0	6	0	0.667	40.250	NE
RL1438	-	24	0	0	24	0	1.000	29.958	NE
RL1439	-	5	0	0	5	0	1.000	23.200	NE
RL1440	-	13	0	0	13	0	0.769	6.700	NE
RL1441	-	13	0	0	13	0	1.000	16.154	NE
RL1442	-	20	0	0	20	0	0.800	27.375	NE
RL1443	-	36	0	0	36	0	0.917	26.545	NE
RL1444	-	13	0	0	13	0	1.000	22.308	NE
RL1445	-	26	24	0	2	0	0.192	2.800	ES
RL1446	-	39	0	0	39	0	0.897	22.743	NE
RL1447	-	16	0	0	16	0	0.813	28.308	NE
RL1448	-	14	0	0	14	0	1.000	16.929	NE
RL1449	-	12	0	0	12	0	0.833	39.000	NE
RL1450	-	11	0	0	11	0	0.909	7.600	NE
RL1451	-	5	0	0	5	0	0.200	11.000	NE
RL1452	-	18	0	0	18	0	0.944	26.706	NE
RL1453	-	39	0	0	39	0	0.923	24.694	NE
RL1454	-	14	0	0	14	0	0.857	32.500	NE
RL1455	-	14	0	0	14	0	1.000	37.071	NE
RL1456	-	6	0	0	6	0	0.667	36.750	NE
RL1457	-	23	0	21	2	0	0.391	3.889	GD
RL1458	-	12	0	0	12	0	0.917	23.455	NE
RL1459	-	11	0	0	11	0	0.818	27.000	NE
RL1460	-	9	0	0	9	0	0.667	10.833	NE
RL1461	-	16	0	0	16	0	0.875	30.571	NE
RL1462	-	10	0	0	10	0	1.000	8.200	NE
RL1463	-	7	0	0	7	0	1.000	24.143	NE
RL1464	-	20	0	0	20	0	1.000	23.950	NE
RL1465	-	13	0	0	13	0	0.769	22.200	NE
RL1466	-	20	0	0	20	0	1.000	18.400	NE
RL1467	-	27	0	0	27	0	0.926	19.120	NE
RL1468	-	25	0	0	25	0	0.880	13.227	NE
RL1469	-	26	0	0	26	0	1.000	23.154	NE
RL1470	-	20	0	0	20	0	0.950	16.474	NE
RL1471	-	29	0	0	29	0	0.966	33.714	NE
RL1472	-	10	0	0	10	0	1.000	35.100	NE
RL1473	-	15	0	0	15	0	1.000	24.400	NE
RL1474	-	7	0	0	7	0	0.857	32.500	NE
RL1475	-	6	0	0	6	0	0.833	22.400	NE
RL1476	-	8	0	0	8	0	1.000	29.625	NE
RL1477	-	2	0	0	2	0	1.000	56.000	NE
RL1478	-	30	0	0	30	0	0.833	5.560	NE
RL1479	-	9	0	0	9	0	0.778	31.571	NE
RL1480	-	2	0	0	2	0	1.000	20.000	NE
RL1481	-	6	6	0	0	0	0.000	0.000	ES
RL1482	-	15	0	0	15	0	0.933	15.643	NE
RL1483	-	9	0	0	9	0	1.000	37.667	NE
RL1484	-	8	0	0	8	0	1.000	15.250	NE
RL1485	-	5	0	0	5	0	1.000	34.600	NE
RL1486	-	12	0	0	12	0	1.000	23.000	NE
RL1487	-	1	0	0	1	0	1.000	51.000	NE
RL1488	-	5	0	0	5	0	1.000	11.400	NE
RL1489	-	19	0	0	19	0	0.895	17.706	NE
RL1490	-	15	0	0	15	0	0.933	13.714	NE
RL1491	-	8	0	0	8	0	1.000	7.750	NE
RL1492	-	15	0	0	15	0	0.933	34.143	NE
RL1493	-	8	0	0	8	0	1.000	20.375	NE
RL1494	-	22	0	0	22	0	0.955	19.952	NE
RL1495	-	21	0	0	21	0	0.905	20.263	NE
RL1496	-	13	0	0	13	0	0.923	22.417	NE
RL1497	-	21	0	0	21	0	0.857	25.611	NE
RL1498	-	15	0	15	0	0	0.267	1.250	GD
RL1499	-	35	0	0	35	0	0.800	6.107	NE
RL1500	-	16	0	0	16	0	0.813	21.615	NE
RL1501	-	42	0	0	42	0	0.857	21.556	NE
RL1502	-	14	0	14	0	0	0.286	1.500	GD
RL1503	-	10	0	10	0	0	0.500	2.600	GD
RL1504	-	13	0	0	13	0	1.000	14.923	NE
RL1505	-	2	0	0	2	0	1.000	8.000	NE
RL1506	-	36	0	0	36	0	0.889	17.188	NE
RL1507	-	3	0	0	3	0	1.000	1.333	NE
RL1508	-	13	0	6	7	0	0.846	11.364	NE
RL1509	-	10	0	10	0	0	0.200	1.500	GD
RL1510	-	16	16	0	0	0	0.063	1.000	ES
RL1511	-	9	9	0	0	0	0.222	1.500	ES
RL1512	-	10	9	0	1	0	0.100	49.000	ES
RL1513	-	11	0	0	11	0	1.000	25.909	NE
RL1514	-	13	0	0	13	0	0.769	9.900	NE
RL1515	-	6	0	0	6	0	1.000	10.333	NE
RL1516	-	9	0	0	9	0	1.000	23.556	NE
RL1517	-	8	0	0	8	0	0.875	28.857	NE
RL1518	-	10	0	0	10	0	1.000	27.800	NE
RL1519	-	20	0	0	20	0	0.900	21.500	NE
RL1520	-	6	0	0	6	0	1.000	44.333	NE
RL1521	-	7	0	0	7	0	1.000	24.143	NE
RL1522	-	12	0	0	12	0	1.000	13.167	NE
RL1523	-	4	0	0	4	0	1.000	4.250	NE
RL1524	-	5	0	0	5	0	0.800	9.750	NE
RL1525	-	7	0	7	0	0	0.286	2.000	GD
RL1526	-	11	0	11	0	0	0.636	5.429	GD
RL1527	-	2	0	2	0	0	1.000	3.500	GD
RL1528	-	11	0	6	5	0	0.455	7.200	GD
RL1529	-	6	0	0	6	0	1.000	25.000	NE
RL1530	-	7	0	0	7	0	1.000	24.714	NE
RL1531	-	8	0	0	8	0	0.875	17.571	NE
RL1532	-	19	0	0	19	0	0.895	4.706	NE
RL1533	-	4	0	0	4	0	1.000	5.000	NE
RL1534	-	31	0	0	31	0	0.871	26.444	NE
RL1535	-	20	0	0	20	0	0.900	22.778	NE
RL1536	-	11	0	0	11	0	1.000	14.545	NE
RL1537	-	17	0	0	17	0	0.941	36.625	NE
RL1538	-	21	0	0	21	0	0.952	28.150	NE
RL1539	-	21	0	0	21	0	0.857	23.778	NE
RL1540	-	6	0	0	6	0	1.000	36.333	NE
RL1541	-	6	0	0	6	0	0.667	28.250	NE
RL1542	-	6	0	0	1	5	1.000	202.500	GA
RL1543	-	17	17	0	0	0	0.000	0.000	ES
RL1544	-	12	0	0	12	0	0.833	27.700	NE
RL1545	-	7	0	0	7	0	0.857	11.333	NE
RL1546	-	25	0	0	25	0	0.960	21.500	NE
RL1547	-	13	0	0	13	0	1.000	11.308	NE
RL1548	-	13	0	0	13	0	0.769	10.800	NE
RL1549	-	9	0	0	9	0	1.000	12.222	NE
RL1550	-	21	0	0	21	0	0.905	17.474	NE
RL1551	-	24	23	0	1	0	0.042	24.000	ES
RL1552	-	6	0	0	6	0	1.000	20.333	NE
RL1553	-	13	0	0	13	0	0.923	8.833	NE
RL1554	-	6	4	0	2	0	0.167	6.000	ES
RL1555	-	12	12	0	0	0	0.000	0.000	ES
RL1556	-	27	0	0	27	0	0.852	23.783	NE
RL1557	-	5	0	5	0	0	0.600	1.333	GD
RL1558	-	9	0	9	0	0	0.000	0.000	GD
RL1559	-	5	0	5	0	0	0.000	0.000	GD
RL1560	-	17	0	16	1	0	0.529	9.111	GD
RL1561	-	21	0	0	21	0	0.905	7.421	NE
RL1562	-	9	3	0	6	0	0.556	16.400	ES
RL1563	-	7	6	0	1	0	0.286	2.000	ES
RL1564	-	8	0	0	8	0	1.000	21.625	NE
RL1565	-	13	0	0	13	0	0.769	6.000	NE
RL1566	-	11	11	0	0	0	0.000	0.000	ES
RL1567	-	64	64	0	0	0	0.016	1.000	ES
RL1568	-	15	15	0	0	0	0.067	1.000	ES
RL1569	-	21	21	0	0	0	0.143	1.000	ES
RL1570	-	11	0	0	11	0	0.909	26.800	NE
RL1571	-	23	0	0	23	0	0.783	4.889	NE
RL1572	-	4	0	0	4	0	1.000	10.250	NE
RL1573	-	8	0	0	8	0	1.000	23.875	NE
RL1574	-	11	0	0	11	0	1.000	15.727	NE
RL1575	-	34	0	0	34	0	0.971	25.636	NE
RL1576	-	20	0	0	20	0	0.850	12.471	NE
RL1577	-	12	0	0	12	0	0.917	14.909	NE
RL1578	-	8	0	0	8	0	0.875	43.571	NE
RL1579	-	10	0	0	10	0	1.000	23.300	NE
RL1580	-	3	0	0	3	0	0.667	1.500	NE
RL1581	-	9	0	0	9	0	1.000	13.222	NE
RL1582	-	5	0	0	5	0	1.000	31.000	NE
RL1583	-	20	0	0	20	0	0.900	19.056	NE
RL1584	-	4	0	0	4	0	1.000	24.250	NE
RL1585	-	6	0	0	6	0	0.833	14.000	NE
RL1586	-	15	15	0	0	0	0.067	1.000	ES
RL1587	-	28	0	0	28	0	0.821	15.130	NE
RL1588	-	19	0	0	19	0	0.947	24.444	NE
RL1589	-	20	19	0	1	0	0.100	2.500	ES
RL1590	-	10	0	0	10	0	0.900	18.889	NE
RL1591	-	14	0	0	14	0	1.000	20.071	NE
RL1592	-	30	0	0	30	0	0.900	25.074	NE
RL1593	-	9	0	0	9	0	0.889	16.500	NE
RL1594	-	13	0	0	13	0	0.923	29.500	NE
RL1595	-	13	0	0	13	0	0.923	23.833	NE
RL1596	-	14	0	0	14	0	1.000	27.429	NE
RL1597	-	17	0	16	1	0	0.824	3.357	GD
RL1598	-	6	0	6	0	0	0.167	1.000	GD
RL1599	-	33	0	0	33	0	0.939	31.194	NE
RL1600	-	26	0	0	26	0	0.731	6.684	NE
RL1601	-	19	0	0	19	0	0.895	24.471	NE
RL1602	-	15	0	0	15	0	0.933	31.000	NE
RL1603	-	11	0	0	11	0	0.909	7.100	NE
RL1604	-	24	0	0	24	0	0.958	23.304	NE
RL1605	-	26	23	0	3	0	0.115	1.667	ES
RL1606	-	18	0	0	18	0	0.833	23.133	NE
RL1607	-	9	0	0	9	0	0.889	12.125	NE
RL1608	-	17	0	0	17	0	0.941	14.188	NE
RL1609	-	24	24	0	0	0	0.125	1.000	ES
RL1610	-	4	0	0	4	0	0.750	40.333	NE
RL1611	-	8	0	0	8	0	0.875	11.429	NE
RL1612	-	7	0	0	7	0	1.000	31.000	NE
RL1613A	-	7	0	0	7	0	1.000	13.000	NE
RL1614	-	15	0	0	15	0	1.000	19.867	NE
RL1615	-	8	0	0	8	0	1.000	23.750	NE
RL1616	-	16	0	16	0	0	0.500	2.375	GD
RL1617	-	15	0	0	15	0	0.933	11.500	NE
RL1618	-	8	0	0	8	0	0.875	12.857	NE
RL1618A	-	17	0	17	0	0	0.647	2.182	GD
RL1620	-	17	0	13	4	0	0.706	4.333	GD
RL1621	-	19	0	0	19	0	0.842	10.750	NE
RL1622	-	8	0	0	8	0	0.875	5.286	NE
RL1623	-	18	0	0	18	0	0.944	27.706	NE
RL1624	-	16	0	0	16	0	1.000	16.813	NE
RL1625	-	21	0	0	21	0	1.000	17.095	NE
RL1626	-	11	0	0	11	0	0.818	35.333	NE
RL1627	-	37	0	0	37	0	0.973	25.528	NE
RL1628	-	39	0	13	26	0	0.667	10.346	NE
RL1629	-	6	0	0	6	0	1.000	25.667	NE
RL1630	-	11	0	0	11	0	0.909	20.500	NE
RL1631	-	6	0	0	6	0	0.833	16.000	NE
RL1632	-	7	7	0	0	0	0.000	0.000	ES
RL1633	-	6	5	0	1	0	0.333	5.000	ES
RL1634	-	43	0	0	43	0	0.953	18.366	NE
RL1635	-	9	9	0	0	0	0.000	0.000	ES
RL1636	-	11	0	0	11	0	0.909	12.500	NE
RL1637	-	6	0	0	6	0	0.833	7.000	NE
RL1638	-	13	13	0	0	0	0.077	1.000	ES
RL1639	-	15	14	0	1	0	0.067	24.000	ES
RL1640	-	1	0	0	1	0	0.000	0.000	NE
RL1641	-	8	0	0	8	0	1.000	14.625	NE
RL1642	-	8	0	0	8	0	0.875	21.714	NE
RL1643	-	27	0	0	27	0	0.926	25.840	NE
RL1644	-	12	0	0	12	0	0.833	19.100	NE
RL1645	-	16	0	0	16	0	0.750	12.083	NE
RL1646	-	40	0	0	40	0	0.900	32.361	NE
RL1647	-	41	0	0	41	0	0.878	20.250	NE
RL1648	-	26	0	0	26	0	0.885	17.957	NE
RL1649	-	34	0	0	34	0	0.941	22.719	NE
RL1650	-	7	0	0	7	0	1.000	17.429	NE
RL1651	-	20	0	0	20	0	0.950	10.526	NE
RL1652	-	4	0	0	4	0	1.000	22.750	NE
RL1653	-	5	0	0	5	0	1.000	11.000	NE
RL1654	-	3	0	0	3	0	1.000	12.000	NE
RL1655	-	24	0	0	24	0	0.958	15.261	NE
RL1656	-	11	0	0	11	0	0.909	16.200	NE
RL1657	-	38	0	0	38	0	0.921	19.543	NE
RL1658	-	27	0	0	27	0	1.000	16.259	NE
RL1659	-	29	0	0	29	0	0.862	16.880	NE
RL1660	-	18	0	0	18	0	0.944	23.294	NE
RL1661	-	19	0	0	19	0	0.895	26.412	NE
RL1662	-	21	0	0	21	0	0.952	19.900	NE
RL1663	-	13	0	0	13	0	0.923	27.583	NE
RL1664	-	25	0	0	25	0	0.920	12.870	NE
RL1665	-	18	0	0	18	0	0.889	24.875	NE
RL1666	-	13	0	0	13	0	0.846	17.182	NE
RL1667	-	16	0	0	16	0	0.938	32.867	NE
RL1668	-	11	10	0	1	0	0.273	2.333	ES
RL1669	-	21	0	0	21	0	0.857	20.278	NE
RL1670	-	19	0	0	19	0	0.947	22.611	NE
RL1671	-	3	0	0	3	0	1.000	20.667	NE
RL1672	-	7	5	0	2	0	0.286	6.500	ES
RL1673	-	8	8	0	0	0	0.000	0.000	ES
RL1674	-	9	0	0	9	0	1.000	16.000	NE
RL1675	-	9	0	0	9	0	1.000	36.222	NE
RL1676	-	11	0	0	11	0	0.818	27.444	NE
RL1677	-	9	0	0	9	0	0.889	27.000	NE
RL1678	-	11	0	0	11	0	1.000	11.636	NE
RL1679	-	17	0	0	17	0	0.882	19.000	NE
RL1680	-	5	0	0	5	0	1.000	15.000	NE
RL1681	-	37	0	0	37	0	1.000	21.378	NE
RL1682	-	18	0	0	18	0	1.000	18.000	NE
RL1683	-	15	0	0	15	0	0.867	14.846	NE
RL1684	-	13	0	0	13	0	0.846	16.182	NE
RL1685	-	15	0	0	15	0	1.000	15.333	NE
RL1686	-	17	0	0	17	0	0.882	21.200	NE
RL1687	-	25	0	0	25	0	0.920	17.565	NE
RL1688	-	9	8	0	1	0	0.222	5.000	ES
RL1689	-	12	10	0	2	0	0.250	24.000	ES
RL1690	-	31	0	31	0	0	0.323	2.100	GD
RL1691	-	2	0	2	0	0	0.500	1.000	GD
RL1692	-	10	0	0	10	0	1.000	9.700	NE
RL1693	-	31	0	0	31	0	0.839	13.885	NE
RL1694	-	14	0	0	14	0	0.929	19.308	NE
RL1695	-	6	0	0	6	0	0.833	11.800	NE
RL1696	-	14	0	0	14	0	0.857	19.667	NE
RL1697	-	4	0	0	4	0	1.000	22.750	NE
RL1698	-	8	0	0	8	0	0.875	23.000	NE
RL1699	-	6	0	0	6	0	0.833	17.800	NE
RL1700	-	9	9	0	0	0	0.000	0.000	ES
RL1701	-	12	4	8	0	0	0.250	1.333	ES
RL1702	-	12	0	12	0	0	0.167	1.500	GD
RL1703	-	23	0	23	0	0	0.130	1.667	GD
RL1704	-	14	0	14	0	0	0.071	2.000	GD
RL1705	-	24	0	24	0	0	0.333	4.000	GD
RL1706	-	3	0	3	0	0	0.000	0.000	GD
RL1707	-	25	21	4	0	0	0.160	1.750	ES
RL1708	-	16	16	0	0	0	0.063	1.000	ES
RL1709	-	9	9	0	0	0	0.111	2.000	ES
RL1710	-	11	11	0	0	0	0.000	0.000	ES
RL1711	-	3	3	0	0	0	0.333	1.000	ES
RL1712	-	36	36	0	0	0	0.111	1.750	ES
RL1713	-	33	33	0	0	0	0.091	1.000	ES
RL1714	-	21	20	1	0	0	0.190	1.000	ES
RL1715	-	13	0	13	0	0	0.462	2.167	GD
RL1716	-	30	0	0	30	0	0.800	14.833	NE
RL1717	-	10	0	0	10	0	1.000	12.800	NE
RL1718	-	7	0	0	7	0	1.000	10.000	NE
RL1719	-	32	32	0	0	0	0.031	1.000	ES
RL1720	-	21	21	0	0	0	0.048	1.000	ES
RL1721	-	10	10	0	0	0	0.200	1.000	ES
RL1722	-	12	0	0	12	0	0.833	21.000	NE
RL1723	-	51	51	0	0	0	0.078	1.000	ES
RL1724	-	15	0	0	15	0	0.867	21.154	NE
RL1725	-	18	0	0	18	0	1.000	13.611	NE
RL1726	-	7	0	0	7	0	0.714	29.400	NE
RL1727	-	3	0	0	3	0	1.000	18.667	NE
RL1728	-	2	0	0	2	0	1.000	24.000	NE
RL1729	-	10	0	10	0	0	0.300	1.000	GD
RL1730	-	21	0	0	21	0	0.857	13.944	NE
RL1731	-	5	0	0	5	0	1.000	7.400	NE
RL1732	-	17	0	0	17	0	1.000	14.588	NE
RL1733	-	9	0	0	9	0	0.889	16.125	NE
RL1734	-	28	0	0	28	0	0.929	19.269	NE
RL1735	-	35	0	31	4	0	0.314	4.273	GD
RL1736	-	11	0	0	11	0	0.818	25.111	NE
RL1737	-	15	0	0	15	0	0.867	11.692	NE
RL1738	-	14	0	0	14	0	0.786	13.273	NE
RL1739	-	6	0	0	6	0	1.000	27.833	NE
RL1740	-	19	0	19	0	0	0.316	1.500	GD
RL1741	-	36	20	13	3	0	0.250	3.556	ES
RL1742	-	11	0	11	0	0	0.364	2.750	GD
RL1743	-	39	39	0	0	0	0.128	1.000	ES
RL1744	-	16	16	0	0	0	0.188	1.000	ES
RL1745	-	24	0	0	24	0	0.917	17.000	NE
RL1746	-	16	0	0	16	0	0.813	19.308	NE
RL1747	-	16	0	0	16	0	0.875	21.429	NE
RL1748	-	12	0	0	12	0	0.833	15.500	NE
RL1749	-	17	0	0	17	0	0.882	24.467	NE
RL1750	-	6	0	0	6	0	1.000	9.833	NE
RL1751	-	38	0	0	38	0	0.921	18.629	NE
RL1752	-	5	0	0	5	0	1.000	30.600	NE
RL1753	-	18	0	0	18	0	0.833	14.867	NE
RL1754	-	12	0	0	12	0	0.750	20.000	NE
RL1755	-	14	0	14	0	0	0.214	2.000	GD
RL1756	-	12	0	0	12	0	1.000	30.833	NE
RL1757	-	18	17	0	1	0	0.111	1.000	ES
RL1758	-	28	0	0	28	0	0.929	22.615	NE
RL1759	-	2	2	0	0	0	0.000	0.000	ES
RL1760	-	10	10	0	0	0	0.100	1.000	ES
RL1761	-	7	7	0	0	0	0.000	0.000	ES
RL1762	-	7	7	0	0	0	0.000	0.000	ES
RL1763	-	2	2	0	0	0	0.000	0.000	ES
RL1764	-	7	7	0	0	0	0.000	0.000	ES
RL1765	-	2	2	0	0	0	0.000	0.000	ES
RL1766	-	64	64	0	0	0	0.016	1.000	ES
RL1767	-	61	60	0	1	0	0.066	1.750	ES
RL1768	-	6	0	0	6	0	1.000	13.167	NE
RL1769	-	11	11	0	0	0	0.000	0.000	ES
RL1770	-	7	7	0	0	0	0.000	0.000	ES
RL1771	-	26	26	0	0	0	0.038	3.000	ES
RL1772	-	18	18	0	0	0	0.000	0.000	ES
RL1773	-	7	7	0	0	0	0.000	0.000	ES
RL1774	-	10	10	0	0	0	0.000	0.000	ES
RL1775	-	5	5	0	0	0	0.000	0.000	ES
RL1776	-	3	3	0	0	0	0.333	1.000	ES
RL1777	-	14	14	0	0	0	0.000	0.000	ES
RL1778	-	7	7	0	0	0	0.000	0.000	ES
RL1779	-	3	3	0	0	0	0.000	0.000	ES
RL1780	-	6	6	0	0	0	0.000	0.000	ES
RL1781	-	12	12	0	0	0	0.000	0.000	ES
RL1782	-	2	2	0	0	0	0.000	0.000	ES
RL1783	-	6	6	0	0	0	0.167	4.000	ES
RL1784	-	6	6	0	0	0	0.000	0.000	ES
RL1785	-	2	2	0	0	0	0.000	0.000	ES
RL1786	-	8	8	0	0	0	0.125	1.000	ES
RL1787	-	10	10	0	0	0	0.000	0.000	ES
RL1788	-	8	8	0	0	0	0.000	0.000	ES
RL1789	-	12	12	0	0	0	0.000	0.000	ES
RL1790	-	6	6	0	0	0	0.000	0.000	ES
RL1791	-	9	7	2	0	0	0.111	2.000	ES
RL1792	-	2	0	2	0	0	0.000	0.000	GD
RL1793	-	4	0	4	0	0	0.250	6.000	GD
RL1794	-	32	32	0	0	0	0.031	1.000	ES
RL1795	-	14	13	0	1	0	0.071	5.000	ES
RL1796	-	8	8	0	0	0	0.000	0.000	ES
RL1797	-	1	1	0	0	0	0.000	0.000	ES
RL1798	-	12	12	0	0	0	0.000	0.000	ES
RL1799	-	8	6	0	2	0	0.375	5.667	ES
RL1800	-	11	0	0	11	0	0.818	16.333	NE
RL1801	-	18	0	0	18	0	0.889	30.500	NE
RL1802	-	22	0	0	22	0	1.000	13.636	NE
RL1803	-	22	0	0	22	0	0.955	16.952	NE
RL1804	-	4	0	0	4	0	1.000	9.500	NE
RL1805	-	8	0	0	8	0	0.750	7.500	NE
RL1806	-	14	0	0	14	0	0.857	12.833	NE
RL1807	-	23	0	0	23	0	0.826	15.158	NE
RL1808	-	4	0	0	4	0	0.750	33.000	NE
RL1809	-	3	0	0	3	0	0.667	13.500	NE
RL1811	-	9	0	0	9	0	0.778	6.143	NE
RL1812	-	21	0	0	21	0	0.905	27.526	NE
RL1813	-	8	0	0	8	0	0.750	12.667	NE
RL1814	-	11	0	0	11	0	0.818	16.667	NE
RL1815	-	14	0	0	14	0	0.786	17.909	NE
RL1816	-	10	0	0	10	0	0.900	16.111	NE
RL1817	-	19	0	0	19	0	0.842	24.188	NE
RL1818	-	9	0	0	9	0	1.000	36.444	NE
RL1819	-	33	0	0	33	0	0.970	12.063	NE
RL1820	-	12	0	0	12	0	0.750	13.333	NE
RL1821	-	20	0	0	20	0	0.950	26.421	NE
RL1822	-	6	0	0	6	0	1.000	19.667	NE
RL1823	-	17	0	0	17	0	0.941	25.313	NE
RL1824	-	15	8	0	7	0	0.133	30.500	ES
RL1825	-	17	0	17	0	0	0.235	5.750	GD
RL1826	-	14	7	7	0	0	0.071	17.000	ES
RL1827	-	10	10	0	0	0	0.000	0.000	ES
RL1828	-	22	0	0	22	0	0.909	19.950	NE
RL1829	-	32	0	0	32	0	0.969	19.000	NE
RL1830	-	18	0	0	18	0	1.000	29.444	NE
RL1831	-	42	0	0	42	0	0.881	18.919	NE
RL1832	-	16	0	0	16	0	1.000	17.375	NE
RL1833	-	2	0	0	2	0	1.000	8.500	NE
RL1834	-	9	0	0	9	0	1.000	15.556	NE
RL1835	-	11	0	0	11	0	0.909	19.300	NE
RL1836	-	21	0	0	21	0	0.952	19.350	NE
RL1837	-	8	0	0	8	0	0.875	16.857	NE
RL1838	-	12	0	0	12	0	1.000	13.750	NE
RL1839	-	5	0	0	5	0	1.000	15.200	NE
RL1840	-	7	0	0	7	0	1.000	32.857	NE
RL1841	-	11	0	0	11	0	1.000	13.818	NE
RL1842	-	13	0	0	13	0	0.923	25.167	NE
RL1843	-	4	0	0	4	0	1.000	13.500	NE
RL1844	-	17	0	0	17	0	0.941	20.563	NE
RL1845	-	16	0	0	2	14	1.000	65.063	GA
RL1846	-	22	0	0	6	16	0.818	310.444	GA
RL1847	-	63	0	0	63	0	0.937	16.559	NE
RL1848	-	23	0	0	23	0	0.957	18.364	NE
RL1849	-	6	0	0	6	0	1.000	24.500	NE
RL1850	-	11	0	0	11	0	0.909	17.600	NE
RL1851	-	6	0	0	6	0	1.000	11.000	NE
RL1852	-	14	0	0	14	0	0.929	20.846	NE
RL1853	-	6	0	0	6	0	1.000	12.833	NE
RL1854	-	8	0	0	8	0	1.000	18.000	NE
RL1855	-	11	0	0	11	0	0.818	17.222	NE
RL1856	-	9	0	0	9	0	1.000	20.778	NE
RL1858	-	28	0	0	28	0	0.821	16.522	NE
RL1859	-	36	0	0	36	0	0.833	14.433	NE
RL1860	-	21	0	0	21	0	0.762	20.313	NE
RL1861	-	12	0	0	12	0	0.917	12.091	NE
RL1862	-	6	0	0	6	0	1.000	26.500	NE
RL1863	-	20	0	0	20	0	1.000	25.800	NE
RL1864	-	23	0	0	23	0	0.957	32.045	NE
RL1865	-	8	0	0	8	0	1.000	12.500	NE
RL1866	-	11	0	0	11	0	0.909	16.900	NE
RL1867	-	25	0	0	25	0	0.880	20.000	NE
RL1868	-	14	0	0	14	0	1.000	16.143	NE
RL1869	-	38	0	0	38	0	0.921	20.429	NE
RL1870	-	6	0	0	6	0	1.000	38.500	NE
RL1871	-	33	0	0	33	0	0.909	26.733	NE
RL1872	-	13	0	0	13	0	0.923	22.167	NE
RL1873	-	7	0	0	7	0	1.000	19.857	NE
RL1874	-	9	0	0	9	0	1.000	27.667	NE
RL1875	-	5	0	0	5	0	1.000	46.600	NE
RL1876	-	13	0	0	13	0	0.923	18.167	NE
RL1877	-	17	0	0	17	0	0.941	12.938	NE
RL1878	-	15	0	0	15	0	0.867	13.462	NE
RL1879	-	21	0	0	21	0	1.000	16.190	NE
RL1880	-	9	0	0	9	0	1.000	32.889	NE
RL1881	-	8	0	0	8	0	1.000	30.500	NE
RL1882	-	5	0	0	5	0	1.000	16.200	NE
RL1883	-	7	0	0	7	0	1.000	32.571	NE
RL1884	-	7	0	0	7	0	0.857	31.000	NE
RL1885	-	21	0	0	21	0	1.000	21.048	NE
RL1886	-	18	0	0	18	0	0.944	19.235	NE
RL1887	-	4	0	0	4	0	1.000	38.250	NE
RL1888	-	1	0	0	1	0	1.000	32.000	NE
RL1889	-	16	0	0	16	0	0.938	21.533	NE
RL1890	-	4	0	0	4	0	1.000	5.500	NE
RL1891	-	10	0	0	10	0	0.900	26.889	NE
RL1892	-	16	0	0	16	0	1.000	23.625	NE
RL1893	-	2	0	0	2	0	1.000	8.500	NE
RL1894	-	5	0	0	5	0	1.000	21.400	NE
RL1895	-	8	0	0	8	0	0.875	11.000	NE
RL1896	-	29	0	0	29	0	0.966	13.821	NE
RL1897	-	40	0	0	40	0	0.950	17.921	NE
RL1898	-	20	0	0	20	0	0.950	17.105	NE
RL1899	-	51	0	0	51	0	0.941	23.125	NE
RL1900	-	13	0	0	13	0	1.000	18.231	NE
RL1901	-	4	0	0	4	0	1.000	21.250	NE
RL1902	-	6	0	0	6	0	0.833	23.200	NE
RL1904	-	12	0	0	12	0	0.917	15.818	NE
RL1905	-	10	0	0	10	0	1.000	21.900	NE
RL1906	-	9	0	0	9	0	0.889	16.625	NE
RL1907	-	19	0	0	19	0	0.947	22.778	NE
RL1908	-	24	0	0	24	0	0.917	20.364	NE
RL1909	-	16	0	0	16	0	0.938	13.933	NE
RL1910	-	19	0	0	19	0	0.789	19.733	NE
RL1911	-	26	0	0	26	0	0.923	16.208	NE
RL1912	-	25	0	0	25	0	0.840	22.143	NE
RL1913	-	12	0	0	12	0	0.833	12.800	NE
RL1914	-	9	0	0	9	0	0.889	15.875	NE
RL1915	-	5	0	0	5	0	0.800	10.000	NE
RL1916	-	10	0	0	10	0	1.000	28.100	NE
RL1917	-	17	0	0	17	0	0.882	21.467	NE
RL1918	-	31	0	0	31	0	1.000	17.258	NE
RL1919	-	15	0	0	15	0	0.933	17.429	NE
RL1920	-	20	0	0	20	0	0.950	28.684	NE
RL1921	-	46	0	0	46	0	0.957	19.614	NE
RL1922	-	28	0	0	28	0	0.893	19.280	NE
RL1923	-	6	0	0	6	0	1.000	16.667	NE
RL1924	-	11	0	0	11	0	1.000	34.818	NE
RL1925	-	28	0	0	28	0	0.893	22.440	NE
RL1926	-	20	0	0	20	0	1.000	29.150	NE
RL1927	-	62	0	0	62	0	0.968	19.900	NE
RL1928	-	1	0	0	1	0	1.000	3.000	NE
RL1929	-	8	0	0	8	0	0.875	22.429	NE
RL1930	-	29	0	0	29	0	0.862	13.200	NE
RL1931	-	6	0	0	6	0	0.833	18.200	NE
RL1932	-	35	0	0	35	0	1.000	22.914	NE
RL1933	-	37	0	0	37	0	1.000	16.351	NE
RL1934	-	11	0	0	11	0	1.000	16.545	NE
RL1935	-	26	0	0	26	0	0.962	17.680	NE
RL1936	-	17	0	0	17	0	0.941	16.125	NE
RL1937	-	4	0	0	4	0	1.000	7.500	NE
RL1938	-	16	0	0	16	0	0.688	18.545	NE
RL1939	-	10	0	0	10	0	0.900	16.333	NE
RL1940	-	17	0	0	17	0	1.000	18.118	NE
RL1941	-	16	0	0	16	0	0.938	11.800	NE
RL1942	-	17	0	0	17	0	0.824	18.071	NE
RL1943	-	26	0	0	26	0	0.885	20.696	NE
RL1944	-	20	0	0	20	0	1.000	20.300	NE
RL1945	-	53	0	0	53	0	0.811	6.512	NE
RL1946	-	13	0	0	13	0	0.692	3.333	NE
RL1947	-	12	0	0	12	0	0.917	21.091	NE
RL1948	-	10	0	0	10	0	0.900	25.778	NE
RL1949	-	13	0	0	13	0	0.923	30.750	NE
RL1950	-	13	0	0	13	0	1.000	22.538	NE
RL1951	-	11	0	0	11	0	1.000	17.545	NE
RL1952	-	11	0	0	11	0	0.818	19.333	NE
RL1953	-	15	0	0	15	0	0.933	14.429	NE
RL1954	-	7	0	0	7	0	0.857	14.000	NE
RL1955	-	22	0	0	22	0	0.955	17.238	NE
RL1956	-	24	0	0	24	0	0.917	26.182	NE
RL1957	-	7	0	0	7	0	0.857	15.500	NE
RL1958	-	7	0	0	7	0	0.857	19.833	NE
RL1959	-	8	0	0	8	0	0.875	26.857	NE
RL1960	-	15	0	0	15	0	1.000	15.533	NE
RL1961	-	35	0	0	35	0	0.971	21.588	NE
RL1962	-	11	0	0	11	0	0.818	16.111	NE
RL1963	-	7	0	0	7	0	1.000	20.571	NE
RL1964	-	15	0	0	15	0	1.000	30.000	NE
RL1965	-	11	0	0	11	0	0.909	19.200	NE
RL1966	-	16	0	0	16	0	0.875	22.786	NE
RL1967	-	21	0	0	21	0	0.952	24.200	NE
RL1968	-	2	0	0	2	0	1.000	36.000	NE
RL1969	-	12	0	0	12	0	0.833	25.400	NE
RL1970	-	7	0	0	7	0	1.000	10.571	NE
RL1971	-	6	0	0	6	0	1.000	11.833	NE
RL1972	-	14	0	0	14	0	0.929	9.923	NE
RL1973	-	17	17	0	0	0	0.000	0.000	ES
RL1974	-	13	0	0	13	0	0.846	28.818	NE
RL1975	-	3	0	0	3	0	0.667	10.000	NE
RL1976	-	12	0	0	12	0	0.917	22.000	NE
RL1977	-	9	0	0	9	0	1.000	13.556	NE
RL1978	-	7	0	0	7	0	0.857	23.833	NE
RL1979	-	16	0	0	16	0	0.813	21.385	NE
RL1980	-	4	0	0	4	0	1.000	42.750	NE
RL1981	-	13	0	0	13	0	1.000	18.846	NE
RL1982	-	24	0	0	24	0	0.917	19.227	NE
[truncated: 2,801 more rows]
